# Supplementary material for: Spatial transcriptomic profiling to identify mesoderm progenitors with precision genomic screening and functional confirmation
Source: Cell Prolif. 2022 Jul 30;55(10):e13298. doi: 10.1111/cpr.13298 (PMC9528766; doi:10.1111/cpr.13298)
Supplement: Supplementary file 2 — Table S1 Mesoderm‐specific DEGs (genes differentially expressed higher in mesoderm than ectoderm and endoderm) at late streak stage. [file CPR-55-e13298-s002.xlsx]

## Sheet: DEGs for 2 out of 3 pipelines
Supplementary Table S1. Genes differentially expressed higher in mesoderm than ectoderm and endoderm at late streak stage
No.	Gene	Genes differentially expressed higher in mesoderm than ectoderm									Genes differentially expressed higher in mesoderm than endoderm									Notes
		P1			P2			P3			P1			P2			P3
		Fold difference	p-value	FDR	Fold difference	p-value	FDR	Fold difference	p-value	FDR	Fold difference	p-value	FDR	Fold difference	p-value	FDR	Fold difference	p-value	FDR
1	Fn1	10.4169	6.288e-12	3.67072e-08	8.188	1.49e-07	0.00150967	10.2586	2.22e-10	1.27e-06	3.27812	0.000648133	0.0208663	5.88309	0.000865077	0.730848	3.37887	0.000904848	0.0310046	1,2,3,4
2	Pcdh7	6.79714	9.07841e-07	0.00031798	3.7695	6.37e-05	0.0492787	4.9245	3.04e-10	1.3e-06	3.33177	0.00245075	0.0487567	3.14566	0.00346076	0.730848	2.29702	0.00101802	0.0329791	1,2,3,4
3	Optc	21.2427	4.01163e-08	2.42261e-05	-	-	-	21.4048	1.12e-06	0.000683985	15.9683	6.29234e-07	0.000167077	2.54334	0.0025939	0.730848	-	-	-	2,3,4
4	Sp5	7.2629	8.37316e-08	4.70479e-05	-	-	-	5.11297	4.8e-05	0.010977	3.36616	0.00128219	0.0317797	6.52163	0.00330703	0.730848	-	-	-	2,3,4
5	Gm37720	6.90353	5.18898e-05	0.00721227	2.85787	1.96e-07	0.00165825	-	-	-	6.08197	0.000188139	0.00930906	2.74578	0.000945009	0.730848	-	-	-	2,3,4
6	Lrrk1	4.5311	0.000409789	0.0278164	-	-	-	5.53424	0.000131129	0.0231638	7.96373	2.06316e-06	0.000386921	-	-	-	7.03834	1.35476e-05	0.00241787	2,3,4
7	Tbx6	9.63198	2.45437e-06	0.000651262	4.383	5.59e-05	0.0454027	8.64133	0.000212127	0.0313345	7.38945	3.92746e-05	0.00314119	4.58482	0.00326176	0.730848	-	-	-	2,3,4
8	St6galnac4	10.9583	3.03073e-06	0.000780547	3.69553	3.17e-05	0.0331676	11.127	1.36e-05	0.00448269	6.01118	0.000520971	0.0182536	3.82481	0.00255015	0.730848	-	-	-	2,3,4
9	Cyp26c1	18.5087	4.09041e-06	0.000994936	-	-	-	12.5534	0.000141733	0.0238098	7.24255	0.00172133	0.0388574	-	-	-	8.84694	0.00102058	0.0330253	2,3,4
10	Mir763	6.23571	0.000327574	0.0240034	4.85735	7.35e-06	0.0152517	-	-	-	8.05663	5.23293e-05	0.00378266	7.31282	0.00105578	0.730848	-	-	-	2,3,4
11	Trim36	7.18939	4.71484e-05	0.00666136	2.37545	1.26e-05	0.0188194	6.09618	1.66e-05	0.00499856	7.42492	4.41214e-05	0.0033615	-	-	-	5.40695	5.81e-05	0.00586385	2,3,4
12	Phlda2	9.37394	5.2527e-13	9.19905e-09	8.9362	3.35e-05	0.0339063	5.79135	4.83e-06	0.00223482	-	-	-	5.04029	0.00863868	0.730848	-	-	-	3,4
13	Plxna4	8.82412	3.53691e-07	0.000156769	-	-	-	-	-	-	21.7463	2.47447e-12	6.63604e-09	-	-	-	9.5678	4.19707e-05	0.00497028	3,4
14	Pdgfra	16.1595	4.5784e-12	3.67072e-08	7.30687	5.04e-09	0.000163431	10.03	7.24e-08	0.000103388	-	-	-	4.01604	0.00259258	0.730848	-	-	-	3,4
15	Lefty2	20.5445	3.34737e-11	1.13658e-07	26.406	3.78e-06	0.00960311	8.28189	6.97e-05	0.0137908	5.31332	0.000300425	0.0128089	-	-	-	-	-	-	3,4
16	Lhx1	14.0963	1.39818e-10	2.7207e-07	14.3892	6.53e-07	0.00331705	9.18017	5.1e-07	0.000405051	-	-	-	5.19792	0.00468573	0.730848	-	-	-	3,4
17	Hs3st3b1	11.7719	1.28326e-09	1.40461e-06	6.79844	5.32e-08	0.00081609	9.00014	6.02e-07	0.000448265	-	-	-	3.53987	0.00930912	0.730848	-	-	-	3,4
18	Mir7025	-	-	-	7.30687	5.04e-09	0.000163431	-	-	-	-	-	-	4.01604	0.00259258	0.730848	-	-	-	3,4
19	Tex12	5.89275	0.000239229	0.0202009	-	-	-	-	-	-	18.3298	1.38305e-08	8.24234e-06	-	-	-	-	-	-	3,4
20	Rbms1	4.35058	1.65715e-08	1.16086e-05	-	-	-	3.26986	1.6e-05	0.00488345	-	-	-	4.38482	0.00235266	0.730848	-	-	-	3,4
21	Nt5dc3	5.73714	0.000869909	0.0482111	-	-	-	-	-	-	12.0055	3.47826e-06	0.000551952	-	-	-	14.0443	5.73126e-08	4.76366e-05	3,4
22	Cdh2	5.988	1.44626e-07	7.44951e-05	4.58327	5.62e-08	0.00081609	4.2683	3.36e-11	5.76e-07	-	-	-	2.36024	0.00898809	0.730848	-	-	-	3,4
23	Mesp1	11.5655	1.97023e-07	9.58462e-05	-	-	-	8.9422	8.36e-06	0.00333046	-	-	-	10.4889	0.00858589	0.730848	-	-	-	3,4
24	H60b	14.6714	2.30259e-07	0.000108968	-	-	-	-	-	-	11.7163	2.55177e-06	0.000456223	-	-	-	-	-	-	3,4
25	Abcc12	6.07384	0.000263985	0.021705	-	-	-	-	-	-	13.1531	3.41797e-07	0.000102992	-	-	-	7.25125	0.000790365	0.0285207	3,4
26	Gfra3	19.4713	4.75216e-07	0.000189147	-	-	-	-	-	-	8.13388	0.000374298	0.0147359	2.63977	0.00532537	0.730848	-	-	-	3,4
27	Dll3	7.63485	8.53854e-07	0.000311532	-	-	-	7.85021	1.86e-05	0.00531338	5.60526	3.97629e-05	0.00314743	-	-	-	-	-	-	3,4
28	Snai1	5.36673	8.76156e-07	0.000313145	4.5448	1.38e-05	0.0197307	3.9754	7e-05	0.0137908	-	-	-	4.4677	0.00144369	0.730848	-	-	-	3,4
29	AC133598.3	16.7999	9.69269e-07	0.000326438	-	-	-	-	-	-	14.2027	4.69335e-06	0.000684056	-	-	-	-	-	-	3,4
30	Cdh11	5.90014	8.81455e-06	0.00179499	4.45356	1.27e-06	0.00556829	5.46614	9.88e-06	0.00367124	-	-	-	4.07496	0.00240999	0.730848	-	-	-	3,4
31	Wnt5a	5.71903	4.42976e-06	0.00104836	-	-	-	-	-	-	3.33285	0.00186068	0.0405381	-	-	-	-	-	-	3,4
32	Greb1	3.52277	4.8037e-06	0.00110694	2.95215	6.4e-05	0.0492787	3.10041	0.000145624	0.0238948	-	-	-	2.98835	0.00871673	0.730848	-	-	-	3,4
33	Nxph4	11.3075	9.65819e-05	0.0110524	-	-	-	-	-	-	17.3157	6.47173e-06	0.000863477	-	-	-	-	-	-	3,4
34	Lfng	5.6732	0.000131427	0.0131986	-	-	-	6.00553	0.000345319	0.044255	8.08552	6.61578e-06	0.000869715	-	-	-	-	-	-	3,4
35	T	3.41094	0.000237766	0.0202009	-	-	-	-	-	-	4.60734	7.51759e-06	0.000933364	4.22944	0.00484104	0.730848	-	-	-	3,4
36	Col13a1	6.58478	9.348e-06	0.00188174	-	-	-	-	-	-	4.83561	0.000262349	0.01161	-	-	-	-	-	-	3,4
37	Fignl2	3.76558	9.47854e-05	0.0109932	2.30812	9.7e-06	0.0170885	-	-	-	-	-	-	2.38023	0.00053798	0.676504	-	-	-	3,4
38	Mesp2	7.21317	0.000426702	0.0286316	6.53553	1.2e-05	0.018544	-	-	-	-	-	-	10.0739	8.39602e-05	0.316565	-	-	-	3,4
39	Plxnd1	5.43167	0.000450391	0.0296487	-	-	-	-	-	-	8.27411	1.7216e-05	0.00172921	-	-	-	-	-	-	3,4
40	Jag1	4.91777	0.00019326	0.0174676	3.72068	2.81e-05	0.0300128	3.21769	1.83e-05	0.00531212	-	-	-	2.47806	0.00254693	0.730848	-	-	-	3,4
41	Heg1	4.09674	4.08263e-05	0.00600833	-	-	-	-	-	-	4.40401	2.4172e-05	0.00217619	-	-	-	-	-	-	3,4
42	Mixl1	5.56912	0.000852983	0.0475742	-	-	-	-	-	-	8.71306	3.1612e-05	0.00268282	32.5783	0.000870651	0.730848	5.12172	0.0016263	0.0429567	3,4
43	Lef1	2.97071	0.00084262	0.0471463	-	-	-	-	-	-	3.78158	6.59286e-05	0.00444239	-	-	-	-	-	-	3,4
44	Fam212a	8.74978	9.36953e-05	0.0109392	-	-	-	-	-	-	-	-	-	8.54476	0.00244437	0.730848	-	-	-	3,4
45	Msx2	10.0977	0.000120956	0.0129957	-	-	-	-	-	-	7.10306	0.00115485	0.0298657	-	-	-	-	-	-	3,4
46	Tdgf1	2.46755	0.000183696	0.0170215	-	-	-	-	-	-	2.12279	0.00239709	0.0482963	5.37317	0.00723442	0.730848	-	-	-	3,4
47	Meis2	4.08247	0.000323799	0.0240034	-	-	-	-	-	-	4.35568	0.000220755	0.0104968	2.95651	0.00208195	0.730848	-	-	-	3,4
48	Gm42635	5.11401	0.000344417	0.0247204	-	-	-	-	-	-	4.65337	0.00088979	0.0253005	-	-	-	-	-	-	3,4
49	Frzb	4.44417	0.000752371	0.0439082	-	-	-	-	-	-	4.92142	0.000388389	0.0150736	5.13673	0.00203586	0.730848	-	-	-	3,4
50	Kifc3	5.4627	0.000726585	0.0427003	-	-	-	-	-	-	5.0568	0.00144965	0.0345879	-	-	-	-	-	-	3.4
51	1700008O03Rik	-	-	-	-	-	-	-	-	-	13.0619	0.000274894	0.0120263	-	-	-	10.6403	0.000302461	0.0160857	4
52	1700010I14Rik	-	-	-	-	-	-	-	-	-	7.01663	0.00172028	0.0388574	1.97006	0.00378936	0.730848	-	-	-	4
53	2200002J24Rik	-	-	-	-	-	-	-	-	-	13.4757	0.000750651	0.0228242	-	-	-	37.6509	7.44703e-07	0.000338503	4
54	2210011C24Rik	9.89634	0.000237373	0.0202009	2.7054	7.51e-06	0.0152517	-	-	-	-	-	-	-	-	-	-	-	-	4
55	2310040G07Rik	-	-	-	-	-	-	-	-	-	10.2648	0.002484	0.0491183	-	-	-	26.184	6.69514e-05	0.00647071	4
56	2410004I01Rik	-	-	-	-	-	-	-	-	-	15.964	8.45703e-06	0.00102163	2.27293	0.00249368	0.730848	-	-	-	4
57	2610307P16Rik	-	-	-	-	-	-	-	-	-	42.373	2.88768e-17	7.74418e-13	-	-	-	7.95996	0.000259242	0.0146439	4
58	2610528A11Rik	-	-	-	-	-	-	-	-	-	9.91271	0.00190444	0.0413548	-	-	-	27.7692	1.80069e-05	0.00286251	4
59	2810032G03Rik	-	-	-	-	-	-	-	-	-	19.4882	1.75125e-05	0.00173302	-	-	-	15.4713	0.00180214	0.0455878	4
60	2810455O05Rik	-	-	-	-	-	-	-	-	-	10.7696	0.00101968	0.0277989	-	-	-	17.2828	0.000401908	0.0189496	4
61	3010001F23Rik	-	-	-	-	-	-	-	-	-	15.0084	1.73505e-05	0.00173302	-	-	-	9.6277	0.00137837	0.0391203	4
62	3222401L13Rik	-	-	-	-	-	-	-	-	-	11.925	2.30497e-07	7.44754e-05	-	-	-	14.1844	1.43214e-07	0.000100559	4
63	4732440D04Rik	-	-	-	-	-	-	-	-	-	32.9002	2.27954e-13	1.22265e-09	-	-	-	39.3099	2.73698e-13	7.96214e-09	4
64	4732496C06Rik	-	-	-	-	-	-	-	-	-	21.5774	4.72327e-05	0.00356813	-	-	-	128.336	1.73747e-08	2.02179e-05	4
65	4930432K21Rik	-	-	-	-	-	-	-	-	-	11.4297	0.000440408	0.0164268	-	-	-	27.2001	4.85628e-06	0.00125556	4
66	4930481B07Rik	-	-	-	-	-	-	-	-	-	25.219	6.21458e-08	2.64544e-05	-	-	-	69.457	8.80881e-13	8.5419e-09	4
67	4930555F03Rik	-	-	-	-	-	-	-	-	-	9.43748	0.000608915	0.0201355	-	-	-	14.8386	0.000170892	0.0112987	4
68	5031415H12Rik	-	-	-	-	-	-	-	-	-	7.60704	0.000102306	0.00602999	-	-	-	6.74367	0.00132873	0.0384617	4
69	6530402F18Rik	-	-	-	-	-	-	-	-	-	19.2158	7.58611e-05	0.00486709	-	-	-	41.9721	1.07002e-05	0.00209662	4
70	9130213A22Rik	-	-	-	-	-	-	-	-	-	11.9093	0.00177468	0.0394966	-	-	-	24.936	0.000715938	0.0268394	4
71	9130604C24Rik	-	-	-	-	-	-	-	-	-	12.1354	6.63102e-05	0.00445228	-	-	-	11.3572	0.000261926	0.0147098	4
72	A230107N01Rik	-	-	-	-	-	-	-	-	-	14.3193	0.000247691	0.0112777	-	-	-	19.8202	0.00019192	0.0121109	4
73	A330058E17Rik	-	-	-	-	-	-	-	-	-	17.6348	0.000162722	0.0083921	-	-	-	53.4596	1.37665e-06	0.000506937	4
74	A430046D13Rik	-	-	-	-	-	-	-	-	-	10.3704	0.000120946	0.0068313	-	-	-	9.75304	0.000762628	0.0279547	4
75	Abhd15	-	-	-	-	-	-	-	-	-	20.3206	5.67276e-05	0.00403533	-	-	-	29.6684	9.47725e-05	0.00808793	4
76	Ablim2	-	-	-	-	-	-	-	-	-	13.143	0.000116061	0.00660452	-	-	-	9.16486	0.00122656	0.036672	4
77	AC122428.3	-	-	-	-	-	-	-	-	-	10.552	6.91248e-06	0.000891245	2.50235	0.00106249	0.730848	-	-	-	4
78	Accsl	-	-	-	-	-	-	-	-	-	10.693	0.00135964	0.0331783	-	-	-	26.8732	5.76201e-05	0.00586093	4
79	Acot4	-	-	-	-	-	-	-	-	-	6.73353	0.000865276	0.0249128	-	-	-	24.878	3.36094e-05	0.00430719	4
80	Adad1	-	-	-	-	-	-	-	-	-	10.4346	0.000988081	0.0272072	-	-	-	17.2155	0.000236716	0.0139399	4
81	Adam19	5.55175	1.0664e-05	0.00198679	4.22759	2.58e-06	0.00728814	-	-	-	-	-	-	-	-	-	-	-	-	4
82	Adamts18	-	-	-	-	-	-	-	-	-	9.92222	4.61177e-06	0.000678046	-	-	-	20.4089	2.66878e-06	0.000808725	4
83	Adgrg7	-	-	-	-	-	-	-	-	-	9.23516	0.00112654	0.0293952	-	-	-	15.9636	0.000479107	0.0211177	4
84	Adra2b	4.87688	0.000414006	0.0279942	-	-	-	5.34592	0.000226809	0.0321188	-	-	-	-	-	-	-	-	-	4
85	Afp	11.4457	5.87549e-07	0.00022369	9.2301	1.66e-06	0.00590413	-	-	-	-	-	-	-	-	-	-	-	-	4
86	Agbl2	-	-	-	-	-	-	-	-	-	27.447	4.98956e-09	3.71694e-06	-	-	-	119.193	5.66736e-11	2.84913e-07	4
87	Ager	-	-	-	-	-	-	-	-	-	24.0532	8.36594e-07	0.000195094	-	-	-	44.4369	1.6723e-07	0.000105758	4
88	AI429214	-	-	-	-	-	-	-	-	-	7.91997	0.000343076	0.0140682	-	-	-	16.7713	1.26223e-05	0.00230941	4
89	AI593442	-	-	-	-	-	-	-	-	-	8.32057	0.000949546	0.0264876	-	-	-	10.4921	0.00138935	0.0393935	4
90	Ak5	-	-	-	-	-	-	-	-	-	14.5524	4.30707e-05	0.00331916	-	-	-	13.9579	0.000298226	0.0159799	4
91	Alcam	-	-	-	-	-	-	-	-	-	9.68386	4.98775e-06	0.000711498	-	-	-	4.42517	0.000833292	0.0294906	4
92	Alpl	-	-	-	-	-	-	-	-	-	4.84479	1.12154e-05	0.00129088	2.72317	0.0055923	0.730848	3.88582	0.000112364	0.00900489	4
93	Alx3	-	-	-	-	-	-	-	-	-	12.6714	9.32083e-05	0.00560462	-	-	-	19.7221	1.57878e-05	0.00270562	4
94	Amn	8.21494	8.77252e-05	0.0104318	5.24329	1.91e-05	0.0239859	-	-	-	-	-	-	-	-	-	-	-	-	4
95	Apod	-	-	-	-	-	-	-	-	-	38.9812	3.20717e-08	1.53589e-05	-	-	-	85.0287	3.39214e-10	8.37777e-07	4
96	Apom	10.5027	1.98357e-06	0.000550209	11.0285	3.31e-06	0.00884594	-	-	-	-	-	-	-	-	-	-	-	-	4
97	Asb4	15.6625	6.13642e-08	3.58224e-05	14.7774	3.23e-09	0.000163431	8.66059	5.2e-07	0.000405051	-	-	-	-	-	-	-	-	-	4
98	Asic2	-	-	-	-	-	-	-	-	-	9.85315	0.000481665	0.0174558	-	-	-	12.0428	0.00038379	0.0187329	4
99	Atp6v1g2	-	-	-	-	-	-	-	-	-	23.2893	4.8404e-07	0.000136642	-	-	-	74.4355	3.37287e-10	8.37777e-07	4
100	B230217C12Rik	-	-	-	-	-	-	-	-	-	8.76586	9.61818e-06	0.00113132	1.9093	0.00932699	0.730848	5.49194	0.00198355	0.0479264	4
101	B330016D10Rik	-	-	-	-	-	-	-	-	-	9.4828	0.000575227	0.0195025	-	-	-	17.17	0.000127138	0.00964751	4
102	B3gat1	-	-	-	-	-	-	-	-	-	9.39828	0.00152655	0.0359744	-	-	-	28.6014	7.4848e-05	0.00696579	4
103	B530045E10Rik	-	-	-	-	-	-	-	-	-	7.03603	0.000386344	0.0150159	-	-	-	8.14162	0.00154995	0.0418091	4
104	BC025920	-	-	-	-	-	-	-	-	-	11.0835	8.60956e-05	0.00535971	-	-	-	11.4919	0.000929216	0.0312923	4
105	BC046401	-	-	-	-	-	-	-	-	-	13.1544	0.000516285	0.0181227	-	-	-	28.4864	2.8995e-05	0.00390506	4
106	Bmper	9.49769	1.04215e-05	0.00198282	-	-	-	10.6675	8.1e-06	0.00330354	-	-	-	-	-	-	-	-	-	4
107	Brinp1	-	-	-	-	-	-	-	-	-	5.03322	0.000617494	0.0202941	-	-	-	5.95219	0.000184647	0.0118253	4
108	Brinp2	-	-	-	-	-	-	-	-	-	19.7273	2.93283e-08	1.43005e-05	-	-	-	38.7848	3.45582e-10	8.37777e-07	4
109	C230035I16Rik	-	-	-	-	-	-	-	-	-	7.77624	0.00246891	0.0489977	-	-	-	12.4387	0.000214489	0.0131639	4
110	C230085N15Rik	-	-	-	-	-	-	-	-	-	12.7339	3.93557e-05	0.00314119	-	-	-	14.358	0.000159912	0.0109202	4
111	C4bp	-	-	-	-	-	-	-	-	-	8.4142	0.000787941	0.0235351	-	-	-	14.7271	0.000146958	0.0105038	4
112	C630043F03Rik	-	-	-	-	-	-	-	-	-	11.4899	0.000101198	0.00597781	-	-	-	18.801	1.88196e-05	0.00286639	4
113	C920006O11Rik	-	-	-	-	-	-	-	-	-	44.4375	1.03999e-12	3.13559e-09	-	-	-	19.7764	3.79178e-08	3.55828e-05	4
114	Cables1	-	-	-	-	-	-	-	-	-	8.31258	7.03546e-06	0.000898462	2.10472	0.00365686	0.730848	5.83339	0.000194468	0.0121661	4
115	Cachd1	-	-	-	-	-	-	-	-	-	2.14445	0.00113892	0.0295965	3.32988	0.00313293	0.730848	-	-	-	4
116	Camk2b	-	-	-	-	-	-	-	-	-	11.9247	1.16942e-06	0.000252915	-	-	-	11.5359	1.21517e-05	0.00226606	4
117	Car6	-	-	-	-	-	-	-	-	-	6.75723	0.00195625	0.0422066	-	-	-	28.7352	3.54698e-05	0.00448632	4
118	Cask	-	-	-	-	-	-	-	-	-	3.92703	0.000358155	0.0144003	5.22299	0.00096237	0.730848	-	-	-	4
119	Cbr4	-	-	-	-	-	-	-	-	-	4.82833	0.000324246	0.0134626	2.5207	0.00389304	0.730848	-	-	-	4
120	Ccdc122	-	-	-	-	-	-	-	-	-	13.3694	0.000114618	0.00655235	-	-	-	10.0815	0.000834672	0.0295036	4
121	Ccdc34os	-	-	-	-	-	-	-	-	-	18.0772	5.63181e-05	0.00402034	-	-	-	34.6952	2.97779e-05	0.00396179	4
122	Ccdc89	-	-	-	-	-	-	-	-	-	9.31778	0.00244396	0.0486941	-	-	-	14.4144	0.000965472	0.0318442	4
123	Ccnb2-ps	-	-	-	-	-	-	-	-	-	10.8317	2.18716e-05	0.00206532	-	-	-	16.0587	1.81866e-05	0.00286411	4
124	Ccnd2	-	-	-	-	-	-	-	-	-	3.11753	0.00198559	0.0425106	2.74392	0.0075571	0.730848	-	-	-	4
125	Ccr7	-	-	-	-	-	-	-	-	-	22.2142	4.1959e-05	0.00326656	-	-	-	55.0026	1.35373e-07	9.84533e-05	4
126	Ccsap	-	-	-	-	-	-	-	-	-	5.65103	0.00180788	0.0398288	-	-	-	5.60515	0.00136523	0.0390137	4
127	Cdh15	-	-	-	-	-	-	-	-	-	24.3766	1.05525e-09	1.0107e-06	-	-	-	80.015	7.93025e-13	8.5419e-09	4
128	Cdh26	-	-	-	-	-	-	-	-	-	10.9149	0.00087215	0.0249949	-	-	-	14.7728	0.00174922	0.0450118	4
129	Cfap157	-	-	-	-	-	-	-	-	-	10.0132	0.000647565	0.0208663	-	-	-	30.9413	7.57842e-05	0.00699885	4
130	Cfap74	-	-	-	-	-	-	-	-	-	8.91208	1.6962e-05	0.00171656	1.97908	0.00120845	0.730848	6.28482	0.000765679	0.0280181	4
131	Chst7	6.01769	0.000585979	0.0361347	3.9884	1.4e-05	0.0197307	-	-	-	-	-	-	-	-	-	-	-	-	4
132	Ciita	-	-	-	-	-	-	-	-	-	15.0122	0.000259018	0.0115125	-	-	-	41.8748	1.49194e-05	0.00259893	4
133	Cited1	5.15894	0.000340139	0.0246151	4.06695	4.96e-07	0.00296308	-	-	-	-	-	-	-	-	-	-	-	-	4
134	Cnn2	3.6629	5.75486e-06	0.00125981	-	-	-	4.02484	4.47e-07	0.000382684	-	-	-	-	-	-	-	-	-	4
135	Cnrip1	-	-	-	-	-	-	-	-	-	20.2168	8.60405e-09	5.76858e-06	-	-	-	6.043	0.000501795	0.0216083	4
136	Cntrl	-	-	-	-	-	-	-	-	-	4.07904	2.90962e-05	0.00253345	-	-	-	3.28247	0.00017931	0.0116435	4
137	Col4a2	4.50532	1.86693e-05	0.00326956	4.58784	5.15e-05	0.0439861	-	-	-	-	-	-	-	-	-	-	-	-	4
138	Commd3	2.82688	1.60688e-05	0.00284255	-	-	-	2.92319	3.3e-05	0.00799011	-	-	-	-	-	-	-	-	-	4
139	Cpa6	-	-	-	-	-	-	-	-	-	7.89576	1.94726e-06	0.000370366	-	-	-	11.4765	0.000174355	0.0114238	4
140	Cpne6	-	-	-	-	-	-	-	-	-	9.1295	0.00172824	0.0389479	-	-	-	25.1093	4.68888e-05	0.00524631	4
141	Cracr2a	-	-	-	-	-	-	-	-	-	19.1928	1.53787e-06	0.000312443	-	-	-	11.4918	0.000335221	0.0170544	4
142	Crybg1	-	-	-	-	-	-	-	-	-	7.21584	0.000722766	0.0222929	-	-	-	6.94033	0.00165424	0.0432376	4
143	Csmd2	-	-	-	-	-	-	-	-	-	8.65512	1.68205e-08	9.80634e-06	-	-	-	6.47195	5.29896e-05	0.00568801	4
144	Ctf1	-	-	-	-	-	-	-	-	-	8.68566	6.12979e-05	0.00426839	-	-	-	7.52697	0.000308565	0.0162617	4
145	Ctsh	8.39089	3.12427e-06	0.000781649	5.23609	1.19e-06	0.00547671	-	-	-	-	-	-	-	-	-	-	-	-	4
146	Cxcr4	10.0698	1.24606e-08	1.02198e-05	5.6384	2.34e-09	0.000163431	6.81594	3.14e-08	4.9e-05	-	-	-	-	-	-	-	-	-	4
147	Cyfip1	-	-	-	-	-	-	-	-	-	2.13602	0.000596658	0.0199201	-	-	-	1.57562	0.00191334	0.0469999	4
148	Cyp26a1	9.83412	2.15978e-10	3.15201e-07	9.78428	6.17e-06	0.0142413	8.44516	1.64e-08	3.13e-05	-	-	-	-	-	-	-	-	-	4
149	Cyp2s1	-	-	-	-	-	-	-	-	-	8.39793	3.83902e-06	0.000598574	-	-	-	27.5013	3.15988e-06	0.000928526	4
150	D130043K22Rik	-	-	-	-	-	-	-	-	-	7.38843	3.82705e-05	0.00309138	-	-	-	13.4474	8.72715e-05	0.00769338	4
151	D230017M19Rik	-	-	-	-	-	-	-	-	-	7.8262	0.00100673	0.027634	-	-	-	19.8291	0.000109414	0.00889481	4
152	D2Bwg1423e	-	-	-	-	-	-	-	-	-	13.8469	3.40386e-05	0.00283154	-	-	-	25.1903	1.35579e-06	0.000505656	4
153	D430041D05Rik	5.92544	0.0002656	0.0217357	-	-	-	6.58017	0.000120125	0.0214819	-	-	-	-	-	-	-	-	-	4
154	D830024N08Rik	-	-	-	-	-	-	-	-	-	31.5376	1.00032e-07	3.83235e-05	-	-	-	39.9852	1.12865e-06	0.000434721	4
155	D830050J10Rik	-	-	-	-	-	-	-	-	-	16.9401	1.05825e-05	0.00123392	-	-	-	20.2669	7.67117e-05	0.00702308	4
156	Dab2	7.25236	2.0107e-06	0.000550209	3.28013	3.92e-05	0.0376869	5.46426	2.59e-06	0.00142612	-	-	-	-	-	-	-	-	-	4
157	Dbx2	-	-	-	-	-	-	-	-	-	8.80925	0.00129633	0.0319825	-	-	-	32.2236	0.000225933	0.0135518	4
158	Dcaf5	-	-	-	-	-	-	-	-	-	4.39046	1.90491e-06	0.000365759	2.07732	0.00621238	0.730848	3.25232	0.000256498	0.0146439	4
159	Dcst2	-	-	-	-	-	-	-	-	-	14.8412	0.000108938	0.00637031	-	-	-	35.7738	5.71135e-06	0.00138457	4
160	Dennd1c	-	-	-	-	-	-	-	-	-	12.134	6.35547e-06	0.000852206	-	-	-	7.42542	0.000916474	0.0310836	4
161	Dgkk	3.28631	0.000106967	0.0117819	-	-	-	3.45587	6.28e-05	0.0132856	-	-	-	-	-	-	-	-	-	4
162	Dhrs13	-	-	-	-	-	-	-	-	-	6.84147	7.41835e-06	0.000928459	2.89885	0.00157337	0.730848	-	-	-	4
163	Dhrs9	12.3842	0.000386596	0.0269739	-	-	-	19.0421	0.000177853	0.0279588	-	-	-	-	-	-	-	-	-	4
164	Dis3l2	-	-	-	-	-	-	-	-	-	3.81525	0.000946054	0.026456	2.0012	0.00635131	0.730848	-	-	-	4
165	Dkk3	-	-	-	-	-	-	-	-	-	11.8333	0.000243548	0.0111687	-	-	-	13.3749	0.000483491	0.0212145	4
166	Dkk4	-	-	-	-	-	-	-	-	-	6.79478	0.00254854	0.0499976	-	-	-	28.0906	3.10917e-07	0.000170658	4
167	Dlc1	4.83355	1.35545e-06	0.000416457	3.77575	1.32e-06	0.00556829	-	-	-	-	-	-	-	-	-	-	-	-	4
168	Dnaic2	-	-	-	-	-	-	-	-	-	11.9724	0.00032725	0.0135644	-	-	-	26.1325	6.4452e-06	0.00148896	4
169	Dnajb4	-	-	-	-	-	-	-	-	-	6.10038	0.000293296	0.0125649	-	-	-	6.0918	0.000230165	0.0136894	4
170	E230016M11Rik	-	-	-	-	-	-	-	-	-	17.095	2.25521e-05	0.00210001	-	-	-	28.3684	2.32614e-05	0.00334999	4
171	E330037G11Rik	-	-	-	-	-	-	-	-	-	13.0377	0.000301399	0.01283	-	-	-	18.383	0.00137689	0.0391164	4
172	E530011L22Rik	-	-	-	-	-	-	-	-	-	7.44447	0.000667899	0.0211991	-	-	-	22.895	8.88808e-05	0.00776465	4
173	Efna3	-	-	-	-	-	-	-	-	-	8.35613	0.000112055	0.00647651	2.5514	0.00372956	0.730848	-	-	-	4
174	Efnb1	11.1246	1.03401e-09	1.21231e-06	3.40553	6.44e-09	0.000163431	9.18094	1.23e-07	0.000144341	-	-	-	-	-	-	-	-	-	4
175	Egln3	-	-	-	-	-	-	-	-	-	8.63774	1.34777e-08	8.21468e-06	3.391	9.20728e-05	0.316565	6.05394	1.16507e-05	0.00218664	4
176	Ehd3	-	-	-	-	-	-	-	-	-	8.51433	0.000123968	0.00691526	2.17771	0.00816442	0.730848	-	-	-	4
177	Elmo3	-	-	-	-	-	-	-	-	-	12.2308	8.77987e-05	0.00541284	-	-	-	8.73523	0.000655513	0.0252514	4
178	Epha10	-	-	-	-	-	-	-	-	-	8.22539	6.65613e-05	0.00445228	-	-	-	11.0642	0.000331314	0.0169515	4
179	Epm2a	-	-	-	-	-	-	-	-	-	10.8268	0.000925454	0.0260702	-	-	-	10.5831	0.00184479	0.0460099	4
180	Eps15l1	-	-	-	-	-	-	-	-	-	2.93978	8.58388e-05	0.00535971	-	-	-	2.91638	6.45307e-05	0.00632075	4
181	Eral1	-	-	-	-	-	-	-	-	-	5.04703	0.000121368	0.00683791	2.67888	0.00996257	0.730848	4.76346	0.000166286	0.0111701	4
182	Esyt3	-	-	-	-	-	-	-	-	-	26.5006	2.44354e-07	7.70951e-05	-	-	-	39.0747	2.12321e-07	0.000127778	4
183	Exd1	-	-	-	-	-	-	-	-	-	6.31065	0.000235147	0.0109673	-	-	-	11.1064	2.04493e-05	0.00307432	4
184	Fam186a	-	-	-	-	-	-	-	-	-	6.49454	0.001588	0.0370644	-	-	-	38.2087	9.67133e-07	0.000390762	4
185	Fam19a2	-	-	-	-	-	-	-	-	-	17.2227	5.51895e-05	0.00395741	-	-	-	17.6085	0.00128967	0.0377443	4
186	Fam212b	-	-	-	-	-	-	-	-	-	20.4617	1.35031e-05	0.00147806	-	-	-	42.8227	2.15318e-07	0.000127778	4
187	Fbxl15	-	-	-	-	-	-	-	-	-	16.7509	1.38422e-09	1.2374e-06	-	-	-	8.06774	4.04727e-05	0.00488084	4
188	Fbxo2	-	-	-	-	-	-	-	-	-	12.0415	0.000697147	0.0217144	-	-	-	25.6468	3.27348e-05	0.00425129	4
189	Fbxo4	-	-	-	-	-	-	-	-	-	9.92474	2.41817e-05	0.00217619	-	-	-	7.88066	0.00206721	0.0490878	4
190	Fdxacb1	-	-	-	-	-	-	-	-	-	7.92821	2.70801e-07	8.42222e-05	2.16494	0.00109547	0.730848	-	-	-	4
191	Fez1	-	-	-	-	-	-	-	-	-	7.36658	0.00189709	0.0412286	-	-	-	10.2828	0.000961675	0.0317549	4
192	Fgf3	18.3972	5.62645e-11	1.40766e-07	-	-	-	7.04856	0.000156281	0.0252629	-	-	-	-	-	-	-	-	-	4
193	Fgf6	-	-	-	-	-	-	-	-	-	13.9217	0.00068043	0.0214327	-	-	-	42.7423	1.7536e-05	0.00281845	4
194	Folr1	5.5784	0.000126915	0.0131986	-	-	-	6.17229	0.000134971	0.0235003	-	-	-	-	-	-	-	-	-	4
195	Foxc1	12.7775	3.87901e-07	0.00016569	2.42775	4.2e-05	0.0394529	-	-	-	-	-	-	-	-	-	-	-	-	4
196	Frmd7	-	-	-	-	-	-	-	-	-	12.7317	0.00113737	0.0295849	-	-	-	39.6051	4.90631e-06	0.00125556	4
197	Fxyd4	-	-	-	-	-	-	-	-	-	6.67371	0.000114834	0.00655235	-	-	-	35.8477	4.18125e-07	0.000217208	4
198	Gad1	-	-	-	-	-	-	-	-	-	33.6784	7.61544e-08	3.17674e-05	-	-	-	39.3259	8.56877e-07	0.000361267	4
199	Gal3st3	-	-	-	-	-	-	-	-	-	13.0556	9.57775e-05	0.00572063	-	-	-	12.6356	0.000939429	0.0314674	4
200	Galnt14	-	-	-	-	-	-	-	-	-	10.4895	1.71238e-05	0.00172641	2.2343	0.00104039	0.730848	8.39295	0.000148665	0.0105068	4
201	Gas1	-	-	-	-	-	-	-	-	-	5.06444	0.000597638	0.0199201	10.3212	0.00904322	0.730848	-	-	-	4
202	Gata4	9.35792	1.01853e-07	5.4053e-05	5.04301	1.02e-05	0.0172265	9.34186	1.08e-07	0.000142989	-	-	-	-	-	-	-	-	-	4
203	Gata6	13.4279	5.12241e-09	4.72152e-06	5.3814	2.36e-07	0.00169752	9.81923	6.49e-09	2.23e-05	-	-	-	-	-	-	-	-	-	4
204	Gbp8	-	-	-	-	-	-	-	-	-	10.8846	0.00197996	0.0425106	-	-	-	40.6566	3.82549e-06	0.00108046	4
205	Glb1l3	-	-	-	-	-	-	-	-	-	15.4312	2.80129e-06	0.000474603	-	-	-	18.6393	1.58109e-05	0.00270562	4
206	Glp2r	-	-	-	-	-	-	-	-	-	8.97551	0.00174669	0.0391988	-	-	-	14.5991	0.000748604	0.0277422	4
207	Glra1	-	-	-	-	-	-	-	-	-	16.2801	4.14741e-05	0.0032522	-	-	-	11.8129	0.00102459	0.0330814	4
208	Gm10109	-	-	-	-	-	-	-	-	-	12.6872	9.83607e-05	0.00584886	-	-	-	23.6979	2.18394e-05	0.00319011	4
209	Gm10451	-	-	-	-	-	-	-	-	-	16.1619	4.03289e-05	0.00317167	-	-	-	12.2976	0.000502941	0.0216116	4
210	Gm12207	-	-	-	-	-	-	-	-	-	15.2042	9.05164e-05	0.00552768	-	-	-	24.1874	1.0561e-05	0.00209662	4
211	Gm12503	-	-	-	-	-	-	-	-	-	10.725	0.00123614	0.0309532	-	-	-	21.9797	0.000241271	0.0141224	4
212	Gm12522	-	-	-	-	-	-	-	-	-	11.7737	0.000662158	0.0211255	-	-	-	19.6809	0.000348344	0.0175627	4
213	Gm12540	-	-	-	-	-	-	-	-	-	7.3918	0.00249982	0.0492581	-	-	-	18.6266	0.000609406	0.0242852	4
214	Gm12582	-	-	-	-	-	-	-	-	-	6.20301	0.00101677	0.0277677	-	-	-	15.6969	0.000568556	0.0234941	4
215	Gm12774	-	-	-	-	-	-	-	-	-	10.2696	0.00122885	0.0308861	-	-	-	22.6391	0.000127347	0.00964751	4
216	Gm12971	-	-	-	-	-	-	-	-	-	9.23355	9.16733e-05	0.00555824	-	-	-	13.4184	0.000198439	0.0123879	4
217	Gm13586	-	-	-	-	-	-	-	-	-	8.34331	6.28768e-07	0.000167077	-	-	-	3.92631	5.63617e-06	0.00138457	4
218	Gm15467	-	-	-	-	-	-	-	-	-	10.6872	1.80729e-06	0.000354942	2.20645	0.00653774	0.730848	-	-	-	4
219	Gm15506	-	-	-	-	-	-	-	-	-	11.0068	0.00017915	0.00902751	-	-	-	14.743	1.69362e-05	0.00276454	4
220	Gm15712	-	-	-	-	-	-	-	-	-	13.6445	3.59714e-05	0.00295009	-	-	-	20.1867	0.000250698	0.014557	4
221	Gm15910	-	-	-	-	-	-	-	-	-	18.437	2.60347e-06	0.000462383	-	-	-	22.3345	1.1357e-06	0.000434721	4
222	Gm16023	-	-	-	-	-	-	-	-	-	15.9345	3.42091e-05	0.00283154	-	-	-	10.1665	0.00124546	0.036971	4
223	Gm16121	-	-	-	-	-	-	-	-	-	14.9993	7.55313e-05	0.00485755	-	-	-	13.8329	0.000453358	0.0205431	4
224	Gm16638	-	-	-	-	-	-	-	-	-	20.966	3.86854e-06	0.00059969	-	-	-	48.4975	2.63741e-08	2.74018e-05	4
225	Gm17767	-	-	-	-	-	-	-	-	-	11.7756	0.000125735	0.00696685	-	-	-	19.1475	0.000534249	0.0225571	4
226	Gm17971	-	-	-	-	-	-	-	-	-	7.3545	4.69129e-05	0.00355399	2.99997	0.00218093	0.730848	3.77434	0.000577031	0.0236762	4
227	Gm18821	-	-	-	-	-	-	-	-	-	8.10076	8.87778e-06	0.00105815	-	-	-	4.79488	0.000831116	0.0294494	4
228	Gm21992	-	-	-	-	-	-	-	-	-	15.7833	1.24706e-06	0.000261278	-	-	-	25.6359	7.80878e-05	0.00707679	4
229	Gm24406	-	-	-	-	-	-	-	-	-	36.251	9.99135e-10	9.924e-07	4.75071	1.04607e-05	0.0975513	-	-	-	4
230	Gm24924	-	-	-	-	-	-	-	-	-	10.8554	6.9323e-07	0.000171859	-	-	-	10.3424	1.24694e-05	0.00229587	4
231	Gm26724	-	-	-	-	-	-	-	-	-	9.58839	1.02721e-06	0.000229565	-	-	-	7.47338	3.66092e-05	0.00459051	4
232	Gm26749	-	-	-	-	-	-	-	-	-	17.031	1.12718e-05	0.00129183	-	-	-	24.222	1.08186e-05	0.00209816	4
233	Gm26896	-	-	-	-	-	-	-	-	-	9.38515	0.000350991	0.0142848	-	-	-	8.94308	0.00215891	0.0499243	4
234	Gm27204	-	-	-	-	-	-	-	-	-	9.52295	6.43921e-05	0.00439906	2.88989	7.14244e-05	0.301946	-	-	-	4
235	Gm27238	-	-	-	-	-	-	-	-	-	29.0687	1.63043e-06	0.000326305	3.84935	6.15196e-05	0.301946	75.331	2.28007e-09	4.42197e-06	4
236	Gm28198	-	-	-	-	-	-	-	-	-	10.3937	0.000364536	0.0145478	-	-	-	21.342	4.17029e-06	0.00114451	4
237	Gm29093	-	-	-	-	-	-	-	-	-	11.5764	0.000463227	0.0169731	-	-	-	31.3653	2.00754e-06	0.000671281	4
238	Gm35986	-	-	-	-	-	-	-	-	-	9.64858	0.0010251	0.0278047	-	-	-	13.5229	5.75831e-05	0.00586093	4
239	Gm37314	-	-	-	-	-	-	-	-	-	19.0572	1.96378e-06	0.000370878	-	-	-	16.4856	0.000372289	0.0184188	4
240	Gm37436	-	-	-	-	-	-	-	-	-	6.79571	0.000161864	0.00836393	1.88281	0.00348356	0.730848	-	-	-	4
241	Gm37602	-	-	-	-	-	-	-	-	-	18.4357	1.53777e-05	0.0015965	-	-	-	18.4468	3.3203e-05	0.00427393	4
242	Gm37780	-	-	-	-	-	-	-	-	-	13.8813	4.80489e-07	0.000136642	2.51975	0.00570267	0.730848	-	-	-	4
243	Gm37874	-	-	-	-	-	-	-	-	-	20.3813	6.95636e-07	0.000171859	-	-	-	8.32523	0.000678036	0.0258177	4
244	Gm39119	-	-	-	-	-	-	-	-	-	38.7169	1.39927e-07	4.93757e-05	-	-	-	76.4391	1.61057e-08	1.95221e-05	4
245	Gm42449	-	-	-	-	-	-	-	-	-	7.81029	2.36034e-05	0.00214575	2.84985	0.00565527	0.730848	-	-	-	4
246	Gm42496	-	-	-	-	-	-	-	-	-	9.51855	0.000506595	0.017887	-	-	-	30.8475	0.000103066	0.00851787	4
247	Gm42537	-	-	-	-	-	-	-	-	-	16.6497	9.99707e-06	0.00117075	-	-	-	14.6829	0.00200985	0.0483494	4
248	Gm42608	-	-	-	-	-	-	-	-	-	6.35717	0.00109145	0.028895	-	-	-	22.2435	5.83508e-05	0.00586385	4
249	Gm42856	-	-	-	-	-	-	-	-	-	15.1443	8.13518e-06	0.000991678	2.43888	0.000541247	0.676504	-	-	-	4
250	Gm42899	-	-	-	-	-	-	-	-	-	10.6464	1.44923e-05	0.00154228	3.76521	0.00120073	0.730848	-	-	-	4
251	Gm42901	-	-	-	-	-	-	-	-	-	29.2344	1.13527e-05	0.00129556	-	-	-	55.9458	3.40511e-06	0.000980772	4
252	Gm42930	-	-	-	-	-	-	-	-	-	17.145	1.32654e-06	0.000275777	-	-	-	22.1463	9.57948e-06	0.00194879	4
253	Gm43111	-	-	-	-	-	-	-	-	-	15.9554	6.87654e-06	0.000891245	2.27424	0.00770239	0.730848	-	-	-	4
254	Gm43560	-	-	-	-	-	-	-	-	-	8.20802	0.00144497	0.0345099	-	-	-	16.7352	6.12266e-05	0.00605831	4
255	Gm43566	-	-	-	-	-	-	-	-	-	11.0389	0.000662443	0.0211255	-	-	-	18.9467	9.67988e-05	0.00813865	4
256	Gm43593	-	-	-	-	-	-	-	-	-	13.534	0.000708521	0.021992	-	-	-	41.0619	8.40165e-06	0.00177111	4
257	Gm43747	-	-	-	-	-	-	-	-	-	16.8343	1.01942e-07	3.85055e-05	3.58102	0.000158398	0.4476	-	-	-	4
258	Gm43984	-	-	-	-	-	-	-	-	-	5.35373	0.000205736	0.00990561	-	-	-	5.9095	0.000762986	0.0279547	4
259	Gm44037	-	-	-	-	-	-	-	-	-	12.4804	0.00018335	0.0091674	-	-	-	18.8047	0.00172901	0.0446306	4
260	Gm44116	-	-	-	-	-	-	-	-	-	24.3265	9.27492e-07	0.000210792	-	-	-	46.5658	1.45735e-07	0.000100559	4
261	Gm44645	-	-	-	-	-	-	-	-	-	6.30538	0.00109279	0.0289018	-	-	-	15.8317	0.000187929	0.0119368	4
262	Gm44951	-	-	-	-	-	-	-	-	-	7.39054	0.000605292	0.0200404	-	-	-	15.7075	1.85104e-05	0.00286411	4
263	Gm45112	-	-	-	-	-	-	-	-	-	14.4262	0.000109434	0.00637031	-	-	-	41.5671	1.91339e-06	0.000647239	4
264	Gm45205	-	-	-	-	-	-	-	-	-	23.021	1.82646e-06	0.000354942	-	-	-	11.4418	0.000846258	0.0297684	4
265	Gm45258	-	-	-	-	-	-	-	-	-	60.0954	3.60855e-10	4.0166e-07	2.65214	0.000439721	0.676504	50.4704	2.1016e-07	0.000127778	4
266	Gm45354	-	-	-	-	-	-	-	-	-	11.8106	0.00096377	0.0268116	-	-	-	22.9385	7.54861e-05	0.00699352	4
267	Gm45477	-	-	-	-	-	-	-	-	-	4.75865	0.000241319	0.0111389	-	-	-	6.08621	4.07701e-05	0.00488084	4
268	Gm45758	-	-	-	-	-	-	-	-	-	17.5496	6.8037e-05	0.00452758	1.98764	0.00606055	0.730848	14.8427	0.000396202	0.0188867	4
269	Gm45889	8.34473	2.25822e-06	0.000608433	3.37718	2.06e-05	0.0249797	-	-	-	-	-	-	-	-	-	-	-	-	4
270	Gm4894	-	-	-	-	-	-	-	-	-	16.2427	0.000259287	0.0115125	-	-	-	36.2306	6.28584e-06	0.00148896	4
271	Gm5177	-	-	-	-	-	-	-	-	-	7.03663	0.000142817	0.00769088	-	-	-	10.669	0.0009589	0.0317225	4
272	Gm5577	-	-	-	-	-	-	-	-	-	34.6153	1.22855e-09	1.13612e-06	-	-	-	49.2569	1.14925e-10	4.77612e-07	4
273	Gm6209	-	-	-	-	-	-	-	-	-	16.483	3.65273e-05	0.00297748	-	-	-	48.5873	4.5633e-06	0.00122917	4
274	Gm6712	-	-	-	-	-	-	-	-	-	4.79646	0.000742292	0.0226213	-	-	-	4.09266	0.00137057	0.0390896	4
275	Gm8113	-	-	-	-	-	-	-	-	-	10.1196	0.000432117	0.0162743	-	-	-	5.06957	0.00137053	0.0390896	4
276	Gm8174	-	-	-	-	-	-	-	-	-	7.47685	0.000330924	0.0136745	-	-	-	8.04506	2.05018e-05	0.00307432	4
277	Gm9245	-	-	-	-	-	-	-	-	-	12.161	0.00132367	0.0325076	-	-	-	18.9257	0.000233828	0.0138097	4
278	Gna14	-	-	-	-	-	-	-	-	-	13.7336	3.53634e-07	0.000105375	3.63835	0.0045226	0.730848	-	-	-	4
279	Gng7	-	-	-	-	-	-	-	-	-	11.4579	4.5303e-06	0.000674965	-	-	-	10.9668	0.000383772	0.0187329	4
280	Gpc5	-	-	-	-	-	-	-	-	-	17.6441	2.26829e-05	0.00210228	-	-	-	22.0751	1.30668e-05	0.00234956	4
281	Gpr82	-	-	-	-	-	-	-	-	-	21.681	2.9699e-06	0.000491647	-	-	-	60.0164	2.56934e-09	4.67154e-06	4
282	Gprin1	-	-	-	-	-	-	-	-	-	11.6983	8.4491e-05	0.00531897	-	-	-	42.8473	7.82401e-07	0.00034007	4
283	Greb1l	4.41958	8.59665e-08	4.70479e-05	-	-	-	4.6437	1.01e-06	0.000668038	-	-	-	-	-	-	-	-	-	4
284	Grik1	-	-	-	-	-	-	-	-	-	25.6765	2.85378e-06	0.000478329	-	-	-	24.8856	1.59674e-05	0.00271642	4
285	Grk3	-	-	-	-	-	-	-	-	-	5.35463	7.03272e-06	0.000898462	2.31948	0.00122064	0.730848	4.00387	0.000156961	0.0107692	4
286	Gucy2c	-	-	-	-	-	-	-	-	-	15.0143	4.61336e-07	0.00013448	-	-	-	17.9687	0.000114813	0.00915077	4
287	Gucy2e	-	-	-	-	-	-	-	-	-	17.7221	2.67946e-06	0.000466609	-	-	-	66.223	4.69087e-08	4.13521e-05	4
288	H19	11.2182	1.62938e-07	8.15295e-05	9.75329	3.25e-05	0.0336802	5.98094	5.27e-06	0.00231489	-	-	-	-	-	-	-	-	-	4
289	Hck	-	-	-	-	-	-	-	-	-	12.1171	5.48534e-05	0.00394386	-	-	-	35.1373	1.79822e-06	0.000623279	4
290	Hebp1	6.73796	2.21214e-05	0.00365484	-	-	-	6.27263	9.75e-05	0.0181576	-	-	-	-	-	-	-	-	-	4
291	Henmt1	-	-	-	-	-	-	-	-	-	9.81233	0.000835673	0.024493	-	-	-	16.0679	0.00100115	0.0325049	4
292	Hey1	-	-	-	-	-	-	-	-	-	12.5965	4.58514e-08	2.01581e-05	2.58346	0.00036987	0.676504	-	-	-	4
293	Hid1	-	-	-	-	-	-	-	-	-	10.137	0.00110723	0.0291687	-	-	-	15.8479	0.000313782	0.0163801	4
294	Hlx	-	-	-	-	-	-	-	-	-	9.76265	0.00173389	0.0390097	-	-	-	40.8168	1.85034e-05	0.00286411	4
295	Hrasls	-	-	-	-	-	-	-	-	-	21.7143	1.64306e-07	5.72254e-05	-	-	-	23.6897	1.02436e-05	0.00205514	4
296	Hs6st2	-	-	-	-	-	-	-	-	-	7.48646	9.79678e-08	3.80768e-05	2.27784	0.00634515	0.730848	4.13434	0.000299446	0.0159799	4
297	Ifitm1	9.72875	6.57926e-10	8.86327e-07	10.8053	5.15e-05	0.0439861	7.2287	1.19e-05	0.00414601	-	-	-	-	-	-	-	-	-	4
298	Il17rb	-	-	-	-	-	-	-	-	-	14.0818	0.00108675	0.028856	-	-	-	40.2605	4.19901e-05	0.00497028	4
299	Irgq	-	-	-	-	-	-	-	-	-	7.59437	8.36182e-07	0.000195094	-	-	-	9.31797	6.71923e-07	0.000315273	4
300	Ism1	-	-	-	-	-	-	-	-	-	10.3421	0.00014462	0.00774134	-	-	-	15.6713	1.60608e-05	0.00271642	4
301	Itga11	-	-	-	-	-	-	-	-	-	13.19	4.29694e-05	0.00331916	-	-	-	31.2883	2.5023e-06	0.000766258	4
302	Itgad	-	-	-	-	-	-	-	-	-	7.88237	0.0016884	0.0384703	-	-	-	12.7918	0.000944272	0.0315383	4
303	Kank3	-	-	-	-	-	-	-	-	-	45.2456	1.30013e-11	2.68207e-08	-	-	-	14.6106	3.93905e-05	0.00483506	4
304	Kcna4	-	-	-	-	-	-	-	-	-	11.1729	0.000778018	0.0234153	-	-	-	49.522	9.20289e-06	0.00189873	4
305	Kcna5	-	-	-	-	-	-	-	-	-	9.63417	0.00117045	0.030095	-	-	-	13.1178	0.000474837	0.0210082	4
306	Kcnc1	-	-	-	-	-	-	-	-	-	24.9997	2.73224e-07	8.42222e-05	-	-	-	25.8316	5.45798e-08	4.66994e-05	4
307	Kcng3	-	-	-	-	-	-	-	-	-	13.8284	0.000118455	0.0067161	-	-	-	20.4437	1.10319e-05	0.00211137	4
308	Kctd14	-	-	-	-	-	-	-	-	-	10.611	0.00178704	0.03964	-	-	-	14.0213	0.0018038	0.0455902	4
309	Kdr	13.132	1.61839e-08	1.16086e-05	3.2196	9.76e-06	0.0170885	8.22483	5.11e-05	0.0112232	-	-	-	-	-	-	-	-	-	4
310	Klf11	-	-	-	-	-	-	-	-	-	5.20529	0.000823074	0.0242563	-	-	-	5.81905	0.000170577	0.0112987	4
311	Klhl6	33.8414	3.89394e-11	1.13658e-07	7.14031	1.57e-06	0.00590413	22.2196	8.29e-07	0.000568452	-	-	-	-	-	-	-	-	-	4
312	Krt8	5.3701	1.01296e-05	0.00195757	-	-	-	8.71363	1.26e-07	0.000144341	-	-	-	-	-	-	-	-	-	4
313	Ky	-	-	-	-	-	-	-	-	-	8.36126	0.00212576	0.0443647	-	-	-	10.3381	0.00216436	0.0499313	4
314	Lama1	7.50588	4.70826e-06	0.00109941	4.95691	7.5e-06	0.0152517	-	-	-	-	-	-	-	-	-	-	-	-	4
315	Laptm4b	2.35923	0.000293676	0.0229605	-	-	-	2.88334	1.06e-05	0.00378716	-	-	-	-	-	-	-	-	-	4
316	Lcp2	-	-	-	-	-	-	-	-	-	8.50268	0.00153237	0.0360483	-	-	-	21.6103	8.40609e-05	0.00752435	4
317	Ldb3	-	-	-	-	-	-	-	-	-	7.34655	0.000506469	0.017887	-	-	-	10.7351	0.000138529	0.0101729	4
318	Lect2	28.332	2.38155e-09	2.31711e-06	4.42184	1.46e-06	0.00570974	20.4977	1.01e-05	0.00367124	-	-	-	-	-	-	-	-	-	4
319	Lgals2	9.00362	0.000583781	0.0361264	-	-	-	15.0962	8.39e-05	0.0157897	-	-	-	-	-	-	-	-	-	4
320	Lmo1	15.3869	1.94674e-06	0.000549891	3.0884	3.35e-05	0.0339063	-	-	-	-	-	-	-	-	-	-	-	-	4
321	Lrrc41	-	-	-	-	-	-	-	-	-	3.56293	0.000437432	0.0163613	-	-	-	3.52281	0.000440495	0.0203082	4
322	Lrrc49	-	-	-	-	-	-	-	-	-	4.98388	0.000139593	0.00759353	2.12323	0.00585742	0.730848	-	-	-	4
323	Lrrc56	-	-	-	-	-	-	-	-	-	8.30755	0.000121767	0.00684602	-	-	-	8.54012	0.000136071	0.0100723	4
324	Lrtm1	-	-	-	-	-	-	-	-	-	26.5559	1.99901e-07	6.78601e-05	-	-	-	48.4672	1.11062e-07	8.28438e-05	4
325	Luzp1	2.09845	0.000530447	0.0335369	-	-	-	2.76268	1.77e-05	0.00522176	-	-	-	-	-	-	-	-	-	4
326	Mab21l3	-	-	-	-	-	-	-	-	-	20.391	4.36373e-06	0.000663918	-	-	-	19.7197	6.06045e-05	0.00601792	4
327	Maged1	1.67862	0.000352807	0.0251167	-	-	-	1.79889	0.000221957	0.03196	-	-	-	-	-	-	-	-	-	4
328	Magi2	-	-	-	-	-	-	-	-	-	10.0696	2.12281e-08	1.16183e-05	-	-	-	5.55892	0.000565566	0.0234038	4
329	Mak	-	-	-	-	-	-	-	-	-	17.9087	7.07084e-07	0.000171859	-	-	-	19.5476	7.73059e-06	0.00169489	4
330	Maml2	-	-	-	-	-	-	-	-	-	10.5497	6.50061e-07	0.000169256	2.84851	0.000406937	0.676504	5.03044	0.00195095	0.0475336	4
331	Marchf11	-	-	-	-	-	-	-	-	-	11.7746	2.53637e-06	0.000456223	-	-	-	22.3728	0.00134112	0.03859	4
332	Masp1	-	-	-	-	-	-	-	-	-	16.5614	8.8386e-06	0.00105815	-	-	-	38.9265	4.44337e-07	0.000222866	4
333	Mdga1	-	-	-	-	-	-	-	-	-	12.7441	1.8891e-05	0.00184225	-	-	-	11.3876	0.00150431	0.0411295	4
334	Med26	-	-	-	-	-	-	-	-	-	6.07476	0.000152148	0.00806385	3.78423	0.000808781	0.730848	-	-	-	4
335	Mfsd12	4.98468	0.00050698	0.0324042	-	-	-	5.75583	0.00030138	0.0397242	-	-	-	-	-	-	-	-	-	4
336	Mir302a	-	-	-	-	-	-	-	-	-	5.30017	0.000464547	0.0169731	6.93236	0.0027244	0.730848	4.88796	0.000313383	0.0163801	4
337	Mir302b	-	-	-	-	-	-	-	-	-	7.98723	1.33503e-05	0.00146733	4.41199	0.00212198	0.730848	6.63365	0.000117301	0.00922271	4
338	Mir302c	-	-	-	-	-	-	-	-	-	-	-	-	4.12624	0.00214554	0.730848	8.67094	3.23811e-05	0.00424076	4
339	Mir302d	-	-	-	-	-	-	-	-	-	-	-	-	6.43471	0.00511255	0.730848	4.80652	0.000273722	0.0152253	4
340	Mir367	-	-	-	-	-	-	-	-	-	-	-	-	5.41757	0.00595687	0.730848	5.83069	0.00208961	0.0492699	4
341	Mir7-1	-	-	-	-	-	-	-	-	-	-	-	-	2.2445	0.00563743	0.730848	28.8165	2.47728e-06	0.000766258	4
342	Mmp14	2.13568	0.000451454	0.0296487	-	-	-	2.26135	0.000207683	0.0309448	-	-	-	-	-	-	-	-	-	4
343	Mn1	-	-	-	-	-	-	-	-	-	4.09905	2.46968e-05	0.00220773	3.92537	0.000351748	0.671878	3.80727	0.000121121	0.00947188	4
344	Mns1	-	-	-	-	-	-	-	-	-	3.30458	0.000984645	0.0271949	2.45523	0.00528359	0.730848	-	-	-	4
345	Mobp	-	-	-	-	-	-	-	-	-	9.85378	0.000580646	0.0196365	-	-	-	23.5511	0.000161121	0.0109408	4
346	Mov10l1	-	-	-	-	-	-	-	-	-	8.37783	0.000539887	0.0186822	-	-	-	9.67427	0.00120724	0.0363559	4
347	Mrm1	-	-	-	-	-	-	-	-	-	14.4798	2.97731e-07	9.07335e-05	-	-	-	5.95976	0.000153753	0.0105992	4
348	Msrb3	-	-	-	-	-	-	-	-	-	11.6052	0.000229206	0.0108104	-	-	-	34.9807	1.50705e-06	0.000541256	4
349	Muc6	-	-	-	-	-	-	-	-	-	8.78204	0.000274613	0.0120263	-	-	-	12.3093	0.000350957	0.0176472	4
350	Myl7	7.12394	1.63937e-10	2.87102e-07	-	-	-	7.73695	8.77e-09	2.39e-05	-	-	-	-	-	-	-	-	-	4
351	Myo15	-	-	-	-	-	-	-	-	-	11.3348	1.19468e-06	0.000255025	-	-	-	17.3569	1.5755e-05	0.00270562	4
352	Myocd	-	-	-	-	-	-	-	-	-	6.81135	0.00059295	0.0198523	-	-	-	9.0799	0.00037047	0.0183914	4
353	Necab2	-	-	-	-	-	-	-	-	-	19.9549	3.51596e-09	2.9466e-06	-	-	-	11.9601	3.62355e-06	0.00103346	4
354	Nefm	-	-	-	-	-	-	-	-	-	3.59532	0.00240273	0.0483393	3.24665	0.00728287	0.730848	-	-	-	4
355	Neil1	-	-	-	-	-	-	-	-	-	10.7984	2.21458e-08	1.16452e-05	-	-	-	6.66399	4.63513e-05	0.0052062	4
356	Nfkbia	3.51878	0.000164547	0.0160096	-	-	-	4.87544	1.21e-05	0.00414856	-	-	-	-	-	-	-	-	-	4
357	Ngfr	-	-	-	-	-	-	-	-	-	10.6884	0.00115919	0.0299492	-	-	-	27.5349	2.59127e-05	0.00360682	4
358	Nid1	6.59998	0.000131888	0.0131986	4.32248	2.07e-05	0.0249797	-	-	-	-	-	-	-	-	-	-	-	-	4
359	Nipa1	-	-	-	-	-	-	-	-	-	16.3785	8.51057e-08	3.40652e-05	-	-	-	11.62	1.30841e-05	0.00234956	4
360	Nlrx1	-	-	-	-	-	-	-	-	-	8.70483	0.000348089	0.0142303	-	-	-	15.948	6.51116e-05	0.00633207	4
361	Notch1	-	-	-	-	-	-	-	-	-	3.65952	0.00198432	0.0425106	2.48126	0.00219258	0.730848	-	-	-	4
362	Npas2	-	-	-	-	-	-	-	-	-	6.55337	0.0017384	0.0390783	-	-	-	13.2235	0.000388964	0.0188402	4
363	Nrp1	8.17555	6.60402e-06	0.00141044	2.85391	1.84e-06	0.00602643	-	-	-	-	-	-	-	-	-	-	-	-	4
364	Nsun4	-	-	-	-	-	-	-	-	-	3.45166	0.00247395	0.0490002	2.35708	0.00279387	0.730848	-	-	-	4
365	Nt5dc3	5.73714	0.000869909	0.0482111	-	-	-	-	-	-	12.0055	3.47826e-06	0.000551952	-	-	-	14.0443	5.73126e-08	4.76366e-05	4
366	Nxf3	-	-	-	-	-	-	-	-	-	8.85975	0.000847401	0.0246709	-	-	-	10.6477	0.00120042	0.0362254	4
367	Nynrin	-	-	-	-	-	-	-	-	-	8.95143	3.13284e-05	0.00266719	2.05424	0.00567768	0.730848	-	-	-	4
368	Olfml2a	-	-	-	-	-	-	-	-	-	17.4263	6.83344e-09	4.82261e-06	-	-	-	13.6558	4.26361e-05	0.00497028	4
369	Olfr1216	-	-	-	-	-	-	-	-	-	8.71853	0.000201989	0.00981329	-	-	-	18.6085	9.35407e-05	0.00802712	4
370	Olfr1359	-	-	-	-	-	-	-	-	-	4.52973	0.00128747	0.0318782	-	-	-	25.902	5.69363e-05	0.00586093	4
371	Olfr1414	-	-	-	-	-	-	-	-	-	15.9894	4.39377e-05	0.0033615	-	-	-	13.4558	0.000484443	0.0212243	4
372	Olfr1495	-	-	-	-	-	-	-	-	-	13.4771	0.000562201	0.0192556	-	-	-	21.4081	0.000572389	0.0235521	4
373	Olfr44	-	-	-	-	-	-	-	-	-	10.6771	0.000506415	0.017887	-	-	-	21.9311	5.94421e-05	0.00594237	4
374	Olfr559	-	-	-	-	-	-	-	-	-	9.35767	0.00113168	0.0294941	-	-	-	24.774	2.52774e-05	0.00358704	4
375	Oscp1	-	-	-	-	-	-	-	-	-	15.7274	2.81535e-13	1.25837e-09	-	-	-	6.76204	1.61208e-07	0.000104216	4
376	Otof	-	-	-	-	-	-	-	-	-	10.4331	0.000453272	0.0168131	-	-	-	15.9409	0.000186326	0.0118823	4
377	Otx1	-	-	-	-	-	-	-	-	-	9.88906	3.0416e-05	0.00260606	-	-	-	5.92105	0.00202602	0.0485194	4
378	Oxld1	-	-	-	-	-	-	-	-	-	6.1657	0.000800266	0.0237043	3.93939	0.0021242	0.730848	-	-	-	4
379	P3h2	9.59497	5.76556e-05	0.0077671	-	-	-	12.191	5.94e-05	0.0127239	-	-	-	-	-	-	-	-	-	4
380	Parp3	-	-	-	-	-	-	-	-	-	7.27131	0.000404519	0.0155644	-	-	-	11.8781	0.000277668	0.015386	4
381	Pbx1	-	-	-	-	-	-	-	-	-	2.30002	2.17778e-05	0.00206532	-	-	-	2.11089	0.000624659	0.0245922	4
382	Pcdh19	10.4791	1.43685e-06	0.000433856	2.9931	1.88e-07	0.00165825	-	-	-	-	-	-	-	-	-	-	-	-	4
383	Pdpr	-	-	-	-	-	-	-	-	-	13.2165	5.29039e-12	1.2898e-08	-	-	-	4.59169	0.00117259	0.0357825	4
384	Peg10	7.68347	1.26747e-06	0.000396378	2.59085	7.04e-06	0.0152135	10.7643	1.72e-07	0.000183958	-	-	-	-	-	-	-	-	-	4
385	Peg3	3.00875	7.76608e-07	0.000289377	-	-	-	3.06895	1.11e-06	0.000683985	-	-	-	-	-	-	-	-	-	4
386	Pfpl	11.6575	0.000137187	0.0134975	-	-	-	23.1847	2.13e-05	0.00580366	-	-	-	-	-	-	-	-	-	4
387	Pgbd1	-	-	-	-	-	-	-	-	-	27.5109	7.83874e-11	1.0511e-07	2.63492	0.00501258	0.730848	11.6427	4.24378e-06	0.00115379	4
388	Pgr	-	-	-	-	-	-	-	-	-	28.3016	3.74431e-10	4.0166e-07	-	-	-	26.4867	2.50949e-08	2.70384e-05	4
389	Phc2	2.72281	1.72406e-08	1.16129e-05	-	-	-	2.79381	1.91e-07	0.00018998	-	-	-	-	-	-	-	-	-	4
390	Phf21b	-	-	-	-	-	-	-	-	-	5.21802	7.89411e-06	0.000975595	-	-	-	4.83801	8.1774e-06	0.00173659	4
391	Phlda1	4.62525	0.00045953	0.0299173	-	-	-	4.57651	0.000187096	0.0288819	-	-	-	-	-	-	-	-	-	4
392	Phldb2	3.09239	3.57897e-05	0.00540332	-	-	-	2.86231	0.000378992	0.0468266	-	-	-	-	-	-	-	-	-	4
393	Pid1	-	-	-	-	-	-	-	-	-	3.56402	0.00158016	0.0369779	4.38482	0.000317313	0.667951	-	-	-	4
394	Pla2g12b	7.14033	0.000553421	0.0346895	4.4907	4.66e-05	0.0419468	-	-	-	-	-	-	-	-	-	-	-	-	4
395	Platr1	-	-	-	-	-	-	-	-	-	6.66774	0.00131665	0.0323944	-	-	-	24.7919	1.07386e-05	0.00209662	4
396	Plk-ps1	-	-	-	-	-	-	-	-	-	4.91488	0.00146379	0.0348322	-	-	-	3.66584	0.00208837	0.0492699	4
397	Plpp3	4.05076	3.30614e-05	0.00507899	-	-	-	4.03773	0.000164274	0.0263069	-	-	-	-	-	-	-	-	-	4
398	Plxna2	7.39083	1.32223e-08	1.02198e-05	-	-	-	4.34296	0.000137182	0.0235061	-	-	-	-	-	-	-	-	-	4
399	Plxna4os2	-	-	-	-	-	-	-	-	-	13.9818	0.00123162	0.0308976	-	-	-	40.8221	1.157e-05	0.00218561	4
400	Pmaip1	-	-	-	-	-	-	-	-	-	5.34173	4.86769e-06	0.000698085	6.00069	0.00173805	0.730848	4.01122	0.000184945	0.0118253	4
401	Pnmal2	-	-	-	-	-	-	-	-	-	10.5574	0.000438492	0.0163781	-	-	-	14.0101	0.000174904	0.011434	4
402	Prkcq	-	-	-	-	-	-	-	-	-	8.39009	0.00254499	0.0499976	-	-	-	15.7024	0.000362857	0.0180751	4
403	Prl7b1	-	-	-	-	-	-	-	-	-	11.1593	0.00249705	0.0492581	-	-	-	24.182	0.000257717	0.0146439	4
404	Prox1	-	-	-	-	-	-	-	-	-	10.1394	9.30787e-08	3.67086e-05	-	-	-	10.7101	2.77836e-07	0.000155433	4
405	Pth1r	5.05748	0.000172522	0.0165103	3.43139	4.37e-06	0.0106272	-	-	-	-	-	-	-	-	-	-	-	-	4
406	Rab31	-	-	-	-	-	-	-	-	-	7.76437	6.44654e-05	0.00439906	-	-	-	4.89282	0.00111134	0.0346318	4
407	Ralgps2	-	-	-	-	-	-	-	-	-	3.13301	7.22061e-05	0.00470006	-	-	-	1.85535	0.00211384	0.0494499	4
408	Ranbp3l	-	-	-	-	-	-	-	-	-	9.00012	0.00117779	0.0301969	-	-	-	11.398	0.000959604	0.0317225	4
409	Rasgrp3	7.44872	1.78576e-06	0.000530068	4.60903	4.5e-06	0.0106272	-	-	-	-	-	-	-	-	-	-	-	-	4
410	Rbfox1	-	-	-	-	-	-	-	-	-	7.72222	7.69961e-08	3.17674e-05	-	-	-	3.99231	0.0014005	0.0395168	4
411	Rbms3	-	-	-	-	-	-	-	-	-	10.4376	5.42843e-09	3.93459e-06	-	-	-	6.40554	4.82221e-05	0.00535431	4
412	Rbp1	2.82435	0.00040202	0.0276727	-	-	-	3.13309	6.93e-05	0.0137908	-	-	-	-	-	-	-	-	-	4
413	Rbp7	-	-	-	-	-	-	-	-	-	20.0878	4.92893e-07	0.000137692	1.86399	0.00705641	0.730848	21.6222	2.37711e-06	0.000759917	4
414	Rgs17	-	-	-	-	-	-	-	-	-	8.6204	3.93691e-08	1.78949e-05	-	-	-	4.1473	0.00106326	0.0334753	4
415	Rgs5	-	-	-	-	-	-	-	-	-	10.0371	2.29381e-05	0.00210287	2.98166	9.11704e-05	0.316565	7.43008	0.00193889	0.0473588	4
416	Rhox5	6.55619	0.000327262	0.0240034	11.4182	3e-05	0.0317168	-	-	-	-	-	-	-	-	-	-	-	-	4
417	Ripply2	26.7014	5.13355e-07	0.000199787	-	-	-	18.8874	0.000299009	0.0397172	-	-	-	-	-	-	-	-	-	4
418	Rlbp1	-	-	-	-	-	-	-	-	-	14.3536	0.000373527	0.0147313	-	-	-	30.8295	0.000107868	0.00883943	4
419	Rnf182	-	-	-	-	-	-	-	-	-	10.2394	9.4402e-05	0.00566188	-	-	-	32.4285	5.53305e-06	0.00137777	4
420	Rnf207	-	-	-	-	-	-	-	-	-	21.5007	6.55194e-06	0.000865566	-	-	-	52.627	4.68931e-08	4.13521e-05	4
421	Robo4	-	-	-	-	-	-	-	-	-	12.7059	1.28881e-05	0.00143416	-	-	-	8.54685	0.00130737	0.0380601	4
422	Rsph10b	-	-	-	-	-	-	-	-	-	10.8354	0.000111392	0.00645206	-	-	-	20.1033	2.37858e-05	0.00339193	4
423	Rundc3a	-	-	-	-	-	-	-	-	-	5.72681	0.00089793	0.0254553	2.648	4.42982e-05	0.268775	-	-	-	4
424	Rxfp2	-	-	-	-	-	-	-	-	-	7.99811	0.000646458	0.0208663	-	-	-	15.9429	3.57295e-05	0.00449959	4
425	Rxrg	-	-	-	-	-	-	-	-	-	26.6131	3.64292e-15	2.44239e-11	4.54712	0.000309059	0.664129	8.08826	1.66645e-05	0.0027389	4
426	S100a10	4.6605	3.37611e-08	2.18984e-05	-	-	-	4.46365	2e-07	0.00018998	-	-	-	-	-	-	-	-	-	4
427	Scd3	-	-	-	-	-	-	-	-	-	7.77458	0.000271106	0.0119189	-	-	-	6.50826	0.000308482	0.0162617	4
428	Scn4a	-	-	-	-	-	-	-	-	-	8.27169	0.00046299	0.0169731	-	-	-	7.60054	0.00195967	0.0475865	4
429	Scube3	-	-	-	-	-	-	-	-	-	9.87266	2.03022e-05	0.00196558	-	-	-	25.9425	2.12883e-08	2.38192e-05	4
430	Sdf2l1	2.0107	9.76465e-05	0.0110524	-	-	-	2.2917	4.95e-05	0.0111553	-	-	-	-	-	-	-	-	-	4
431	Sgo2b	-	-	-	-	-	-	-	-	-	7.61265	0.00119941	0.030435	-	-	-	7.15872	0.000661568	0.0253903	4
432	Sh3pxd2a	4.56691	1.8558e-06	0.000536435	-	-	-	3.9227	0.000145067	0.0238948	-	-	-	-	-	-	-	-	-	4
433	Sh3rf3	-	-	-	-	-	-	-	-	-	10.4695	0.000131426	0.00722251	-	-	-	11.0306	0.000889127	0.0306102	4
434	Shc4	-	-	-	-	-	-	-	-	-	8.43597	9.04217e-05	0.00552768	-	-	-	5.86211	0.00213227	0.049624	4
435	Shroom1	4.66878	0.000545701	0.0343772	-	-	-	6.73244	0.000135777	0.0235003	-	-	-	-	-	-	-	-	-	4
436	Ska3	-	-	-	-	-	-	-	-	-	3.53632	0.000516234	0.0181227	-	-	-	3.06153	0.00193476	0.0472975	4
437	Slc24a2	-	-	-	-	-	-	-	-	-	4.75714	0.00122844	0.0308861	-	-	-	7.36257	0.000526347	0.0223532	4
438	Slc25a18	-	-	-	-	-	-	-	-	-	12.1862	0.000240802	0.0111342	-	-	-	12.1339	0.0011952	0.0361673	4
439	Slc44a5	-	-	-	-	-	-	-	-	-	14.3706	1.16603e-07	4.28365e-05	-	-	-	7.01236	0.000487219	0.0212499	4
440	Slc4a4	4.83579	0.000148886	0.0145667	2.47945	2.76e-05	0.0300128	-	-	-	-	-	-	-	-	-	-	-	-	4
441	Slc5a3	3.87017	1.01718e-05	0.00195757	-	-	-	3.60472	0.000283964	0.0380134	-	-	-	-	-	-	-	-	-	4
442	Slc5a4b	-	-	-	-	-	-	-	-	-	8.5795	0.000658576	0.021076	-	-	-	13.6739	5.4767e-05	0.00573189	4
443	Slc6a20b	-	-	-	-	-	-	-	-	-	6.1655	0.000831835	0.0244072	-	-	-	16.8851	1.40657e-05	0.0024799	4
444	Snora69	-	-	-	-	-	-	-	-	-	8.06569	0.00178574	0.03964	-	-	-	9.46801	0.000762391	0.0279547	4
445	Snord8	-	-	-	-	-	-	-	-	-	36.2665	2.11538e-08	1.16183e-05	-	-	-	65.732	2.0053e-10	6.48181e-07	4
446	Sntg2	-	-	-	-	-	-	-	-	-	8.91967	0.000845076	0.0246608	-	-	-	13.3556	0.000994599	0.0324371	4
447	Snx33	3.94014	0.00021975	0.0192424	-	-	-	5.08622	2.3e-05	0.00614634	-	-	-	-	-	-	-	-	-	4
448	Sorcs2	-	-	-	-	-	-	-	-	-	23.8334	3.62995e-13	1.39068e-09	-	-	-	18.7283	8.96058e-08	6.89047e-05	4
449	Sowahd	17.3104	0.000100067	0.0112338	-	-	-	51.6295	6.93e-06	0.00291026	-	-	-	-	-	-	-	-	-	4
450	Sox17	17.2288	7.31326e-09	6.40386e-06	4.2738	5.63e-05	0.0454027	15.0142	3.05e-06	0.00158512	-	-	-	-	-	-	-	-	-	4
451	Speer5-ps1	-	-	-	-	-	-	-	-	-	10.7061	0.000130544	0.00718878	-	-	-	18.3544	0.000228086	0.0136303	4
452	Spi1	-	-	-	-	-	-	-	-	-	9.74085	0.000798232	0.0236803	-	-	-	28.604	5.60452e-05	0.0058229	4
453	Spink1	8.33086	2.50608e-05	0.0040638	20.6291	2.8e-05	0.0300128	-	-	-	-	-	-	-	-	-	-	-	-	4
454	Spink5	-	-	-	-	-	-	-	-	-	15.101	5.0549e-05	0.00372424	-	-	-	38.8069	2.41113e-06	0.000762414	4
455	Srgn	6.7621	0.000129892	0.0131986	4.99874	1.59e-05	0.0214268	-	-	-	-	-	-	-	-	-	-	-	-	4
456	Srrm4	7.82869	6.73348e-06	0.00142076	-	-	-	6.72432	0.000223916	0.0319733	-	-	-	-	-	-	-	-	-	4
457	St8sia4	-	-	-	-	-	-	-	-	-	11.3605	8.64513e-05	0.00536461	-	-	-	12.0857	7.23946e-05	0.00677181	4
458	Stard8	11.9706	3.11009e-06	0.000781649	2.90398	2.37e-05	0.0270867	-	-	-	-	-	-	-	-	-	-	-	-	4
459	Sult2a8	-	-	-	-	-	-	-	-	-	8.46491	0.000825989	0.0243154	-	-	-	39.7527	3.58476e-07	0.000189967	4
460	Syt3	-	-	-	-	-	-	-	-	-	9.71768	0.000408911	0.0156556	-	-	-	14.5118	0.000396606	0.0188867	4
461	Taf1a	-	-	-	-	-	-	-	-	-	3.22643	0.000860764	0.0248215	2.4975	0.00653615	0.730848	-	-	-	4
462	Tbc1d31	-	-	-	-	-	-	-	-	-	5.67106	5.40255e-06	0.000750703	-	-	-	3.72858	0.00103114	0.033119	4
463	Tceanc2	-	-	-	-	-	-	-	-	-	4.49043	4.88361e-05	0.00364815	-	-	-	4.35746	0.00060765	0.0242485	4
464	Tenm2	-	-	-	-	-	-	-	-	-	8.18579	7.30655e-06	0.00091994	-	-	-	7.12226	0.000331218	0.0169515	4
465	Tert	-	-	-	-	-	-	-	-	-	5.65884	0.000100853	0.00597061	-	-	-	4.88647	0.000211681	0.013019	4
466	Tfeb	12.0935	0.00028432	0.0224692	-	-	-	27.6207	1.91e-05	0.00535233	-	-	-	-	-	-	-	-	-	4
467	Themis	-	-	-	-	-	-	-	-	-	11.9581	0.000171758	0.00872387	-	-	-	17.0547	0.000310252	0.016321	4
468	Tinagl1	8.74335	0.000105558	0.0117002	3.34661	1.3e-05	0.0188194	-	-	-	-	-	-	-	-	-	-	-	-	4
469	Tlr3	-	-	-	-	-	-	-	-	-	14.4745	9.71472e-05	0.00578954	-	-	-	10.0621	0.00187408	0.0464134	4
470	Tmem108	-	-	-	-	-	-	-	-	-	12.6767	4.78469e-06	0.000693598	-	-	-	11.131	0.000222623	0.0134086	4
471	Tmem119	-	-	-	-	-	-	-	-	-	58.9487	2.72592e-08	1.37932e-05	-	-	-	157.803	5.87631e-11	2.84913e-07	4
472	Tmem198b	-	-	-	-	-	-	-	-	-	9.0051	5.11879e-05	0.0037507	-	-	-	9.28505	0.000251669	0.0145843	4
473	Tmem91	-	-	-	-	-	-	-	-	-	13.0751	1.11193e-06	0.000244423	-	-	-	7.44172	0.00124788	0.0369887	4
474	Tmie	-	-	-	-	-	-	-	-	-	9.83361	0.000124742	0.00694051	-	-	-	29.0665	8.86138e-07	0.000368266	4
475	Tmprss2	7.19579	0.000398499	0.0276567	3.8873	6.05e-05	0.0476476	-	-	-	-	-	-	-	-	-	-	-	-	4
476	Trim14	-	-	-	-	-	-	-	-	-	11.9234	0.000418004	0.0158949	-	-	-	21.0826	0.000970401	0.0319486	4
477	Trim65	-	-	-	-	-	-	-	-	-	6.18751	0.00016072	0.00833693	-	-	-	12.2953	7.74879e-06	0.00169489	4
478	Trpt1	-	-	-	-	-	-	-	-	-	6.01232	0.00192788	0.041695	-	-	-	6.91176	0.00181379	0.0457355	4
479	Tspyl4	-	-	-	-	-	-	-	-	-	7.41518	3.02876e-05	0.00260337	2.6999	0.00242197	0.730848	-	-	-	4
480	Upp1	5.78801	5.60189e-06	0.00124185	-	-	-	7.43122	7.98e-07	0.000568452	-	-	-	-	-	-	-	-	-	4
481	Urgcp	-	-	-	-	-	-	-	-	-	5.31022	6.65733e-05	0.00445228	-	-	-	11.2034	6.7617e-05	0.00649743	4
482	Usp14	-	-	-	-	-	-	-	-	-	1.73375	5.21204e-05	0.00377774	-	-	-	1.62165	0.00133949	0.0385812	4
483	Usp3	2.03126	2.08566e-05	0.00354623	-	-	-	1.98253	2.39e-05	0.00630792	-	-	-	-	-	-	-	-	-	4
484	Usp33	-	-	-	-	-	-	-	-	-	2.64511	0.00170599	0.0388052	3.02774	0.00909409	0.730848	-	-	-	4
485	Vwa5b2	-	-	-	-	-	-	-	-	-	8.18513	8.18564e-05	0.00517741	-	-	-	9.82814	0.000512979	0.0219457	4
486	Wnt2	11.1729	0.000186817	0.0171295	7.31014	5.32e-07	0.00296778	-	-	-	-	-	-	-	-	-	-	-	-	4
487	Wnt8a	-	-	-	-	-	-	-	-	-	36.4767	1.05229e-12	3.13559e-09	2.47211	0.000691111	0.730848	14.51	5.7147e-07	0.000277077	4
488	Xcr1	-	-	-	-	-	-	-	-	-	12.9101	0.000491647	0.017698	-	-	-	35.3986	2.75043e-05	0.00377419	4
489	Zbtb32	-	-	-	-	-	-	-	-	-	5.97408	0.00189485	0.0412133	1.92866	0.00239226	0.730848	-	-	-	4
490	Zeb1	8.10626	0.000263855	0.021705	1.58446	3.97e-05	0.0376869	8.53431	0.000398206	0.048392	-	-	-	-	-	-	-	-	-	4
491	Zfp109	-	-	-	-	-	-	-	-	-	11.323	8.66162e-05	0.00536461	-	-	-	16.589	1.07139e-05	0.00209662	4
492	Zfp189	-	-	-	-	-	-	-	-	-	8.17991	6.16952e-06	0.000831428	2.99662	0.000704874	0.730848	9.05976	4.85213e-06	0.00125556	4
493	Zfp454	-	-	-	-	-	-	-	-	-	27.7288	1.76147e-11	3.14927e-08	-	-	-	19.5135	1.43019e-08	1.80894e-05	4
494	Zfp677	-	-	-	-	-	-	-	-	-	11.4664	1.46993e-05	0.00155199	-	-	-	8.01987	0.00166022	0.0433161	4
495	Zfp804a	-	-	-	-	-	-	-	-	-	13.5894	0.00107029	0.0285374	-	-	-	29.2361	0.000149912	0.0105423	4
496	Zfp943	-	-	-	-	-	-	-	-	-	13.7178	5.17294e-07	0.000143018	-	-	-	5.8777	0.00110555	0.0345257	4
497	Zfp983	-	-	-	-	-	-	-	-	-	14.8211	4.62683e-06	0.000678046	-	-	-	14.5294	4.44819e-05	0.00509458	4
1	DEGs with significantly higher expression in mesoderm than both ectoderm and endoderm, from overlap of all 3 pipeline analyses
2	DEGs with significantly higher expression in mesoderm than both ectoderm and endoderm, from overlap of at least 2 out of 3 pipeline analyses
3	DEGs with significantly higher expression in mesoderm than both ectoderm and endoderm, from collection of at least 1 of 3 pipeline analyses
4	DEGs with significantly higher expression in mesoderm than either ectoderm or endoderm, from overlap of at least 2 out of 3 pipeline analyses
P1, P2, P3 are the three analysis pipelines used to find DEGs
