# Supplementary material for: Spatial transcriptomic profiling to identify mesoderm progenitors with precision genomic screening and functional confirmation
Source: Cell Prolif. 2022 Jul 30;55(10):e13298. doi: 10.1111/cpr.13298 (PMC9528766; doi:10.1111/cpr.13298)
Supplement: Supplementary file 3 — Table S2 The top 20 significantly (p‐value <0.001) enriched GO functions in mesoderm‐specific DEGs from this study. [file CPR-55-e13298-s005.xlsx]

## Sheet: enrich-GO-clusterProfiler-table
Supplementary Table S2. The top twenty significantly (P-value < 0.001) enriched GO functions in mesoderm-specific DEGs from this study
No	GO ID	GO Term	DEGs (Count)	PValue	Genes	FDR
1	GO:0061053	somite development	10	1.06575e-15	Lhx1/Dll3/Mesp2/Lef1/T/Mesp1/Lfng/Frzb/Tbx6/Wnt5a	5.31311e-13
2	GO:0001704	formation of primary germ layer	10	1.47156e-15	Lhx1/Mesp2/Lef1/Snai1/Fn1/T/Mesp1/Mixl1/Tbx6/Wnt5a	5.31311e-13
3	GO:0035282	segmentation	10	2.72171e-15	Lhx1/Dll3/Mesp2/Lef1/Tdgf1/T/Mesp1/Lfng/Tbx6/Wnt5a	6.55121e-13
4	GO:0009952	anterior/posterior pattern specification	12	3.95409e-15	Lhx1/Dll3/Cyp26c1/Mesp2/Lef1/Msx2/Tdgf1/T/Mesp1/Lfng/Tbx6/Wnt5a	7.13817e-13
5	GO:0007369	gastrulation	11	8.79809e-15	Lhx1/Mesp2/Lef1/Tdgf1/Snai1/Fn1/T/Mesp1/Mixl1/Tbx6/Wnt5a	1.27063e-12
6	GO:0001756	somitogenesis	9	1.0757e-14	Lhx1/Dll3/Mesp2/Lef1/T/Mesp1/Lfng/Tbx6/Wnt5a	1.29461e-12
7	GO:0003002	regionalization	13	4.78371e-14	Lhx1/Dll3/Cyp26c1/Mesp2/Lef1/Msx2/Tdgf1/Snai1/T/Mesp1/Lfng/Tbx6/Wnt5a	4.93478e-12
8	GO:0007498	mesoderm development	9	3.6472e-13	Dll3/Mesp2/Lef1/Snai1/T/Mesp1/Mixl1/Tbx6/Wnt5a	3.29208e-11
9	GO:0007389	pattern specification process	13	7.93761e-13	Lhx1/Dll3/Cyp26c1/Mesp2/Lef1/Msx2/Tdgf1/Snai1/T/Mesp1/Lfng/Tbx6/Wnt5a	6.36865e-11
10	GO:0023019	signal transduction involved in regulation of gene expression	6	2.35929e-12	Mesp2/Msx2/T/Pdgfra/Mesp1/Tbx6	1.70365e-10
11	GO:0001707	mesoderm formation	7	2.13776e-11	Mesp2/Lef1/Snai1/T/Mesp1/Tbx6/Wnt5a	1.40336e-09
12	GO:0060485	mesenchyme development	10	2.39872e-11	Dll3/Jag1/Cyp26c1/Lef1/Msx2/Snai1/Fn1/Mesp1/Frzb/Wnt5a	1.44344e-09
13	GO:0048332	mesoderm morphogenesis	7	3.31849e-11	Mesp2/Lef1/Snai1/T/Mesp1/Tbx6/Wnt5a	1.84331e-09
14	GO:0003007	heart morphogenesis	9	7.74653e-10	Jag1/Mesp2/Msx2/Plxnd1/Heg1/Snai1/T/Mesp1/Wnt5a	3.77895e-08
15	GO:0001501	skeletal system development	11	7.84986e-10	Lhx1/Dll3/Msx2/Snai1/T/Pdgfra/Col13a1/Sp5/Frzb/Wnt5a/Lrrk1	3.77895e-08
16	GO:0061311	cell surface receptor signaling pathway involved in heart development	5	9.59344e-10	Jag1/Msx2/Snai1/Mesp1/Wnt5a	4.32967e-08
17	GO:0009880	embryonic pattern specification	6	2.00532e-09	Lhx1/Mesp2/Tdgf1/Mesp1/Tbx6/Wnt5a	8.51795e-08
18	GO:0048762	mesenchymal cell differentiation	8	2.80734e-09	Jag1/Cyp26c1/Lef1/Msx2/Snai1/Fn1/Frzb/Wnt5a	1.12622e-07
19	GO:0048863	stem cell differentiation	8	3.79917e-09	Jag1/Cyp26c1/Lef1/Msx2/Fn1/T/Pdgfra/Frzb	1.4439e-07
20	GO:0000578	embryonic axis specification	5	7.20455e-09	Lhx1/Mesp2/Tdgf1/Tbx6/Wnt5a	2.60122e-07
