# Supplementary material for: Spatial transcriptomic profiling to identify mesoderm progenitors with precision genomic screening and functional confirmation
Source: Cell Prolif. 2022 Jul 30;55(10):e13298. doi: 10.1111/cpr.13298 (PMC9528766; doi:10.1111/cpr.13298)
Supplement: Supplementary file 4 — Table S3 The top 10 significantly (p‐value <0.001) enriched GO functions in mesoderm DEGs from this study. [file CPR-55-e13298-s001.xlsx]

## Sheet: Supplementary Data 1
Supplementary Table S3. The top ten significantly (P-value < 0.001) enriched GO functions in mesoderm DEGs from this study
No	GO ID	GO Term	DEGs (Count)	PValue	Genes	FDR
1	GO:0007275	multicellular organism development	146	3.17e-18	FOXA1, CYFIP1, PLXND1, D130043K22RIK, TRP63, PRDM1, FZD10, FGF3, CELSR3, FGF4, FGF6, KDR, MAEL, TCP11, WLS, ZFP39, HES7, PDGFRA, MEF2C, MSX2, WNT5B, SEMA6D, DDX11, WNT5A, SPINK5, KRT8, THEMIS, UNC5C, DKK1, DKK2, DKK3, DKK4, APLNR, TSSK6, TSSK3, HOXB1, SPATA18, PLPP3, FREM1, GGNBP1, ADCYAP1R1, NOTCH1, COL13A1, EPHA10, EPAS1, NOTCH4, TWIST1, MST1R, EFNB1, ZFP57, CDH20, STK36, PDGFD, DND1, ALX3, MOV…	1.38e-14
2	GO:0009887	animal organ morphogenesis	34	3.03e-10	NRP1, LAMA1, CXCR4, TRP63, DLL1, FGF3, TYMP, FGF4, FGF6, FGF7, GPC3, SLIT3, PHLDA2, WNT3, PDGFRA, JAG1, WNT5B, ATRNL1, FOXF1, WNT5A, IGF2, WNT9B, VEGFC, PBX2, MEIS3, MEIS2, BMP7, USH2A, TBX3, PBX1, GREM2, FGF15, MEIS1, FGF10	6.62e-07
3	GO:0030154	cell differentiation	109	4.29e-09	FOXA1, CYFIP1, SPI1, CPNE6, TRP63, FGF3, FGF4, FGF6, RIMS1, FGF7, SOX17, PEG10, KDR, MAEL, SOX7, TCP11, ZFP39, SRRM4, MEF2C, PRKCH, SEMA6D, WNT5A, SPINK5, RFX2, TSSK6, TSSK3, SPATA18, RAF1, ZFPM1, GGNBP1, ADCYAP1R1, NOTCH1, COL13A1, EPAS1, NOTCH4, TWIST1, CREBL2, EFNB1, MOV10L1, TSNAXIP1, NKX6-1, NGFR, SMAD1, SYT3, GADD45B, NR2F1, TDRD9, NR1D1, TRAPPC9, L1CAM, SMAD6, BMP7, PBX1, DCLK1, NFATC4, DA…	6.24e-06
4	GO:0007411	axon guidance	31	1.07e-06	NRP1, CYFIP1, DRAXIN, TENM2, NOTCH1, EPHA10, LAMA1, USP33, LRTM1, SEMA3B, PRTG, EFNB1, CDH4, ALCAM, RELN, BOC, SLIT3, EMB, WNT3, PLXNA4, NGFR, EDN3, SEMA6D, WNT5A, UNC5C, L1CAM, VAX1, GFRA3, BMP7, EFNA3, GAS1	0.00116544
5	GO:0007399	nervous system development	54	1.35e-06	RET, GPSM1, NRP1, CYFIP1, D130043K22RIK, BICDL1, GRIK1, CYB5D2, BOC, DPF3, DACT1, EPM2A, RBFOX1, SRRM4, MEF2C, SEMA6D, MAGI2, FOS, GFRA3, ZEB1, FRMD7, DCX, ITGA8, TNIK, CAMK2B, AKNA, CTF1, SEMA3B, CXCR4, MST1R, DLL1, PCDH18, DLL3, EFNB1, ATOH8, SLIT3, APOB, PLXNA4, SH2B2, NGFR, FZD3, NR2F1, FN1, CABLES1, VAX1, L1CAM, DCLK1, TTLL7, FGF14, LHX1, SSPO, SCN2A, MDGA1, SCN2B	0.00117499
6	GO:0010628	positive regulation of gene expression	65	2.82e-06	RET, MYOM1, SPI1, PID1, CITED1, TNC, CYP3A13, PRDM1, FGF3, FGF4, FGF6, RIMS1, FGF7, C1QTNF1, SOX17, HEY1, ITGAX, CTSH, EMILIN1, CD36, LGALS9, MEF2C, MYOCD, WNT5A, HNF1B, MMP8, DKK1, MED26, ADAM19, RNF207, ALDH1A2, KAT6A, TLR3, RBMS3, FOXC1, NOTCH1, LEF1, HPN, NR1I2, TWIST1, PIK3R3, GATA4, ZFP804A, DLL1, AGER, TTBK1, CNN2, NWD1, CRNDE, TTC21B, APOB, WNT3, SMAD1, JAG1, EGF, FN1, GRHL3, BMP7, PDCL3,…	0.0020519
7	GO:0035116	embryonic hindlimb morphogenesis	12	4.42e-06	NOTCH1, MSX2, MECOM, GPC3, ALX3, TWIST1, TRP63, ALX4, RPGRIP1L, TBX3, WNT3, FGF4	0.00256155
8	GO:0001756	somitogenesis	15	4.69e-06	HES7, MESP2, CRB2, IFITM1, FOXC1, FOXF1, PCDH8, LEF1, WNT5A, DLL1, DLL3, LFNG, ZEB2, RIPPLY2, PLXNA2	0.00256155
9	GO:0007219	Notch signaling pathway	21	3.66e-05	HES7, MESP2, FOXA1, MESP1, ANGPT4, FOXC1, JAG1, NOTCH1, MAML2, NOTCH4, TRP63, DTX1, HNF1B, KCNA5, DLL1, DLL3, RIPPLY2, APH1B, HEY1, NRIP2, FAT4	0.0175809
10	GO:0030198	extracellular matrix organization	27	4.03e-05	OLFML2B, COL13A1, NID1, OLFML2A, COL19A1, MMP21, ADAMTS14, ADAMTS3, ABI3BP, ADAMTS18, ADAMTSL2, ADAMTS17, EMILIN1, ADAMTS8, PDGFRA, COL27A1, FOXF1, COL23A1, FN1, MMP8, MMP14, COL4A2, COL4A1, COL4A4, COL4A6, ITGA8, COL6A6	0.0175809
