# Supplementary material for: Spatial transcriptomic profiling to identify mesoderm progenitors with precision genomic screening and functional confirmation
Source: Cell Prolif. 2022 Jul 30;55(10):e13298. doi: 10.1111/cpr.13298 (PMC9528766; doi:10.1111/cpr.13298)
Supplement: Supplementary file 5 — Table S4 Top lists of output network molecules, and diseases and functions from IPA analysis for the 50 mesoderm DEGs. [file CPR-55-e13298-s003.xlsx]

## Sheet: Sheet1
Supplementary Table S4. Network molecules from IPA analysis, top diseases and functions related with 50 mesoderm DEGs
No	Molecules in Network	Top Diseases and Functions
1	Akt,Alp,Alpha catenin,DCTN1-ALK,ERK,ERK1/2,FN1,Histone h3,JAG1,LEF1,LEFTY2,LHX1,LMNA-NTRK1,MEIS2,MESP1,MESP2,MIXL1,MSX2,P38 MAPK,PDGFRA,PI3K (complex),PWWP2A-ROS1,RIT1,SNAI1,SND1-BRAF,SP5,SRC (family),Smad2/3,TBX6,TBXT,TDGF1,Tgf beta,UBE2L3-KRAS,WNT5A,estrogen receptor	Embryonic Development, Organismal Development, Tissue Development
2	AMACR,CHST2,CHST3,CHST4,CHST7,CPB2,Cd64,DPAGT1,GCAT,GFRA3,GLA,HRH1,Hla-Drb,IDO,IFNG,IL10,IL4,INPP1,ITPK1,KCNH1,KIFC3,LFNG,MKNK,PLXND1,RAB20,RC3H2,SMARCA4,ST6GALNAC4,STAB1,SYT11,TINAGL1,TRIM36,mir-34,mir-3473	Cellular Development, Cellular Growth and Proliferation, Hematological System Development and Function
3	ABCC12,TCF3	Cancer, Cellular Development, Hematological Disease
4	AR,LRRK1	Gastrointestinal Disease, Immunological Disease, Organismal Injury and Abnormalities
5	HS3ST3B1,TREM1,TSHZ3	Ophthalmic Disease, Organismal Injury and Abnormalities, Connective Tissue Disorders
6	EOMES,GBX2,PLXNA4	Cell Morphology, Nervous System Development and Function, Neurological Disease
